# Supplementary material for: A multi-platform metabolomics approach identifies highly specific biomarkers of bacterial diversity in the vagina of pregnant and non-pregnant women
Source: Sci Rep. 2015 Sep 21;5:14174. doi: 10.1038/srep14174 (PMC4585667; doi:10.1038/srep14174)
Supplement: Supplementary Table S1 [file srep14174-s2.xls]

## Sheet: S Table 1.txt
Supplementary Table S1: Patient metadata and barcodes used for 16S rRNA gene sequencing.
Patient_ID	L Primer	R primer	Ph	Nugent	Yeast Detected	Discharge	Color	Consistancy	Odor	Dryness	Inflammation	Malaria	Pregnant	GestationAge	Age	NormalCycle	Infertility	PTLPast	HormonalBc	FeminineSoap	AbnormalVagBleeding	UrogentialInfectionPast6months	VaginalInfectionPast	AntibioticsPast3months	MalariaPast
1	ACACTCTTTCCCTACACGACGCTCTTCCGATCTnnnnccaaggttCWACGCGARGAACCTTACC	CGGTCTCGGCATTCCTGCTGAACCGCTCTTCCGATCTnnnnccaaggttACRACACGAGCTGACGAC	4.7	NA	y	a	w	milky	n	NA	NA	n	n	NA	24	y	n	y	n	n	n	n	y	n	n
3	ACACTCTTTCCCTACACGACGCTCTTCCGATCTnnnnccaaggttCWACGCGARGAACCTTACC	CGGTCTCGGCATTCCTGCTGAACCGCTCTTCCGATCTnnnnaaggttccACRACACGAGCTGACGAC	5	8	n	n	NA	NA	n	mild	n	n	y	10	30	y	n	n	n	n	n	y	NA	n	n
4	ACACTCTTTCCCTACACGACGCTCTTCCGATCTnnnnccaaggttCWACGCGARGAACCTTACC	CGGTCTCGGCATTCCTGCTGAACCGCTCTTCCGATCTnnnnggttccaaACRACACGAGCTGACGAC	4	0	n	l	y	thin	n	n	mild	n	y	17	36	y	n	n	y	n	n	y	n	n	n
5	ACACTCTTTCCCTACACGACGCTCTTCCGATCTnnnnccaaggttCWACGCGARGAACCTTACC	CGGTCTCGGCATTCCTGCTGAACCGCTCTTCCGATCTnnnnttccaaggACRACACGAGCTGACGAC	5	0	n	l	n	NA	n	n	n	n	y	33	33	y	n	n	n	n	n	y	NA	NA	NA
6	ACACTCTTTCCCTACACGACGCTCTTCCGATCTnnnnccaaggttCWACGCGARGAACCTTACC	CGGTCTCGGCATTCCTGCTGAACCGCTCTTCCGATCTnnnnccttggaaACRACACGAGCTGACGAC	4	0	n	n	NA	NA	n	NA	NA	n	y	28	31	y	n	n	n	y	n	n	n	n	n
7	ACACTCTTTCCCTACACGACGCTCTTCCGATCTnnnnccaaggttCWACGCGARGAACCTTACC	CGGTCTCGGCATTCCTGCTGAACCGCTCTTCCGATCTnnnnttggaaccACRACACGAGCTGACGAC	4	0	n	l	w	clear	n	n	n	n	y	28	NA	y	n	n	n	n	n	n	n	n	y
8	ACACTCTTTCCCTACACGACGCTCTTCCGATCTnnnnccaaggttCWACGCGARGAACCTTACC	CGGTCTCGGCATTCCTGCTGAACCGCTCTTCCGATCTnnnnggaaccttACRACACGAGCTGACGAC	4	0	n	l	bloody	NA	n	NA	NA	n	n	NA	35	y	y	n	n	n	n	y	y	n	n
9	ACACTCTTTCCCTACACGACGCTCTTCCGATCTnnnnccaaggttCWACGCGARGAACCTTACC	CGGTCTCGGCATTCCTGCTGAACCGCTCTTCCGATCTnnnnaaccttggACRACACGAGCTGACGAC	4.4	4	y	l	w	NA	n	n	n	n	y	38	30	y	n	n	n	n	n	n	n	n	n
10	ACACTCTTTCCCTACACGACGCTCTTCCGATCTnnnnccaaggttCWACGCGARGAACCTTACC	CGGTCTCGGCATTCCTGCTGAACCGCTCTTCCGATCTnnnntccgttcgACRACACGAGCTGACGAC	5.8	0	y	l	y	fluid	n	NA	n	n	n	NA	38	n	n	n	n	n	n	y	y	n	n
11	ACACTCTTTCCCTACACGACGCTCTTCCGATCTnnnnccaaggttCWACGCGARGAACCTTACC	CGGTCTCGGCATTCCTGCTGAACCGCTCTTCCGATCTnnnngaatccatACRACACGAGCTGACGAC	4	0	n	a	y	NA	n	mild	n	n	y	40	31	y	n	n	n	n	n	n	n	n	n
12	ACACTCTTTCCCTACACGACGCTCTTCCGATCTnnnnccaaggttCWACGCGARGAACCTTACC	CGGTCTCGGCATTCCTGCTGAACCGCTCTTCCGATCTnnnncttaggtcACRACACGAGCTGACGAC	4	0	n	l	w	sticky	n	n	n	n	y	20	29	y	y	n	n	n	n	y	n	y	n
13	ACACTCTTTCCCTACACGACGCTCTTCCGATCTnnnnccaaggttCWACGCGARGAACCTTACC	CGGTCTCGGCATTCCTGCTGAACCGCTCTTCCGATCTnnnnaggcaagaACRACACGAGCTGACGAC	4.4	0	n	l	w	NA	n	n	n	n	y	3	32	n	n	y	y	n	n	n	n	y	n
14	ACACTCTTTCCCTACACGACGCTCTTCCGATCTnnnnccaaggttCWACGCGARGAACCTTACC	CGGTCTCGGCATTCCTGCTGAACCGCTCTTCCGATCTnnnntggcttcgACRACACGAGCTGACGAC	4	0	n	l	w	fluid	n	mild	n	n	n	NA	47	y	n	n	n	n	n	n	n	n	n
15	ACACTCTTTCCCTACACGACGCTCTTCCGATCTnnnnccaaggttCWACGCGARGAACCTTACC	CGGTCTCGGCATTCCTGCTGAACCGCTCTTCCGATCTnnnncaatggatACRACACGAGCTGACGAC	5.5	8	n	l	w	sticky	n	mild	n	n	n	NA	30	y	y	n	n	n	n	y	y	n	n
16	ACACTCTTTCCCTACACGACGCTCTTCCGATCTnnnnccaaggttCWACGCGARGAACCTTACC	CGGTCTCGGCATTCCTGCTGAACCGCTCTTCCGATCTnnnngttacctgACRACACGAGCTGACGAC	5.5	7	n	l	y	thick	y	mild	n	n	y	18	38	y	n	n	y	n	n	n	n	n	n
17	ACACTCTTTCCCTACACGACGCTCTTCCGATCTnnnnccaaggttCWACGCGARGAACCTTACC	CGGTCTCGGCATTCCTGCTGAACCGCTCTTCCGATCTnnnnaccgaacaACRACACGAGCTGACGAC	4.7	0	n	l	w	fluid	n	n	n	n	y	24	23	y	n	n	n	n	n	n	n	n	n
18	ACACTCTTTCCCTACACGACGCTCTTCCGATCTnnnnaaggttccCWACGCGARGAACCTTACC	CGGTCTCGGCATTCCTGCTGAACCGCTCTTCCGATCTnnnnccaaggttACRACACGAGCTGACGAC	4	0	n	n	NA	NA	n	i	n	n	y	29	26	y	n	n	n	n	n	n	y	y	n
19	ACACTCTTTCCCTACACGACGCTCTTCCGATCTnnnnaaggttccCWACGCGARGAACCTTACC	CGGTCTCGGCATTCCTGCTGAACCGCTCTTCCGATCTnnnnaaggttccACRACACGAGCTGACGAC	5	0	y	l	w	thick	n	n	n	n	y	30	28	y	n	n	n	n	n	n	y	y	n
20	ACACTCTTTCCCTACACGACGCTCTTCCGATCTnnnnaaggttccCWACGCGARGAACCTTACC	CGGTCTCGGCATTCCTGCTGAACCGCTCTTCCGATCTnnnnggttccaaACRACACGAGCTGACGAC	4	0	n	l	w	hard	n	NA	n	n	n	NA	27	n	n	n	n	n	n	y	y	y	n
21	ACACTCTTTCCCTACACGACGCTCTTCCGATCTnnnnaaggttccCWACGCGARGAACCTTACC	CGGTCTCGGCATTCCTGCTGAACCGCTCTTCCGATCTnnnnttccaaggACRACACGAGCTGACGAC	5.8	3	y	l	w	clear	n	n	n	n	y	32	35	y	n	n	y	n	n	y	NA	y	n
22	ACACTCTTTCCCTACACGACGCTCTTCCGATCTnnnnaaggttccCWACGCGARGAACCTTACC	CGGTCTCGGCATTCCTGCTGAACCGCTCTTCCGATCTnnnnccttggaaACRACACGAGCTGACGAC	-1	0	n	l	y	sticky	n	n	n	n	n	NA	25	n	n	n	n	n	n	n	n	n	n
23	ACACTCTTTCCCTACACGACGCTCTTCCGATCTnnnnaaggttccCWACGCGARGAACCTTACC	CGGTCTCGGCATTCCTGCTGAACCGCTCTTCCGATCTnnnnttggaaccACRACACGAGCTGACGAC	4	0	y	l	w	sticky	y	i	mild	n	n	NA	27	n	y	n	y	n	n	n	n	n	n
24	ACACTCTTTCCCTACACGACGCTCTTCCGATCTnnnnaaggttccCWACGCGARGAACCTTACC	CGGTCTCGGCATTCCTGCTGAACCGCTCTTCCGATCTnnnnggaaccttACRACACGAGCTGACGAC	4.7	0	n	n	NA	NA	n	NA	n	n	n	NA	37	n	y	y	y	n	n	n	n	n	n
25	ACACTCTTTCCCTACACGACGCTCTTCCGATCTnnnnaaggttccCWACGCGARGAACCTTACC	CGGTCTCGGCATTCCTGCTGAACCGCTCTTCCGATCTnnnnaaccttggACRACACGAGCTGACGAC	5.5	8	n	l	w	fluid	n	n	n	n	n	NA	39	y	y	n	n	n	n	n	n	n	n
26	ACACTCTTTCCCTACACGACGCTCTTCCGATCTnnnnaaggttccCWACGCGARGAACCTTACC	CGGTCTCGGCATTCCTGCTGAACCGCTCTTCCGATCTnnnntccgttcgACRACACGAGCTGACGAC	4	0	n	n	NA	NA	n	NA	n	n	n	NA	26	y	n	n	n	n	n	y	NA	n	n
27	ACACTCTTTCCCTACACGACGCTCTTCCGATCTnnnnaaggttccCWACGCGARGAACCTTACC	CGGTCTCGGCATTCCTGCTGAACCGCTCTTCCGATCTnnnngaatccatACRACACGAGCTGACGAC	5	5	n	l	w	NA	n	mild	n	n	n	NA	27	n	n	n	y	n	n	n	n	n	n
28	ACACTCTTTCCCTACACGACGCTCTTCCGATCTnnnnaaggttccCWACGCGARGAACCTTACC	CGGTCTCGGCATTCCTGCTGAACCGCTCTTCCGATCTnnnncttaggtcACRACACGAGCTGACGAC	5	6	y	a	w	sticky	n	n	mild	n	y	29	28	y	n	n	n	n	n	n	n	n	n
29	ACACTCTTTCCCTACACGACGCTCTTCCGATCTnnnnaaggttccCWACGCGARGAACCTTACC	CGGTCTCGGCATTCCTGCTGAACCGCTCTTCCGATCTnnnnaggcaagaACRACACGAGCTGACGAC	4	0	n	l	w	sticky	n	n	n	n	y	39	27	y	n	n	n	n	n	n	n	n	n
30	ACACTCTTTCCCTACACGACGCTCTTCCGATCTnnnnaaggttccCWACGCGARGAACCTTACC	CGGTCTCGGCATTCCTGCTGAACCGCTCTTCCGATCTnnnntggcttcgACRACACGAGCTGACGAC	5.3	7	y	l	y	NA	n	n	n	n	n	NA	27	y	y	n	n	n	n	n	n	n	n
31	ACACTCTTTCCCTACACGACGCTCTTCCGATCTnnnnaaggttccCWACGCGARGAACCTTACC	CGGTCTCGGCATTCCTGCTGAACCGCTCTTCCGATCTnnnncaatggatACRACACGAGCTGACGAC	4	0	n	l	nc	thick	y	mild	n	n	n	NA	34	y	y	n	n	n	n	n	n	n	n
32	ACACTCTTTCCCTACACGACGCTCTTCCGATCTnnnnaaggttccCWACGCGARGAACCTTACC	CGGTCTCGGCATTCCTGCTGAACCGCTCTTCCGATCTnnnngttacctgACRACACGAGCTGACGAC	4.3	0	y	l	w	thick	n	n	n	n	y	36	31	y	n	n	n	n	n	y	n	y	n
33	ACACTCTTTCCCTACACGACGCTCTTCCGATCTnnnnaaggttccCWACGCGARGAACCTTACC	CGGTCTCGGCATTCCTGCTGAACCGCTCTTCCGATCTnnnnaccgaacaACRACACGAGCTGACGAC	4	0	y	l	w	thick	n	n	n	n	y	37	33	y	y (in past)	y	n	n	n	n	n	n	y
34	ACACTCTTTCCCTACACGACGCTCTTCCGATCTnnnnggttccaaCWACGCGARGAACCTTACC	CGGTCTCGGCATTCCTGCTGAACCGCTCTTCCGATCTnnnnccaaggttACRACACGAGCTGACGAC	4.4	0	n	n	NA	NA	n	n	n	n	n	NA	33	n	y	n	n	n	n	n	n	n	n
35	ACACTCTTTCCCTACACGACGCTCTTCCGATCTnnnnggttccaaCWACGCGARGAACCTTACC	CGGTCTCGGCATTCCTGCTGAACCGCTCTTCCGATCTnnnnaaggttccACRACACGAGCTGACGAC	4	0	n	l	w	thick	n	n	n	n	n	NA	23	y	n	n	n	n	n	n	n	n	n
36	ACACTCTTTCCCTACACGACGCTCTTCCGATCTnnnnggttccaaCWACGCGARGAACCTTACC	CGGTCTCGGCATTCCTGCTGAACCGCTCTTCCGATCTnnnnggttccaaACRACACGAGCTGACGAC	5	5	n	l	w	NA	n	n	n	n	n	NA	28	NA	y	n	n	n	n	n	y	n	n
37	ACACTCTTTCCCTACACGACGCTCTTCCGATCTnnnnggttccaaCWACGCGARGAACCTTACC	CGGTCTCGGCATTCCTGCTGAACCGCTCTTCCGATCTnnnnttccaaggACRACACGAGCTGACGAC	5	NA	n	n	NA	NA	n	n	n	n	y	20	35	n	n	n	y	y	n	y	y	n	n
38	ACACTCTTTCCCTACACGACGCTCTTCCGATCTnnnnggttccaaCWACGCGARGAACCTTACC	CGGTCTCGGCATTCCTGCTGAACCGCTCTTCCGATCTnnnnccttggaaACRACACGAGCTGACGAC	4	0	y	a	y	chunky	y	n	severe	n	n	NA	32	n	n	y	y	n	n	y	n	y	n
39	ACACTCTTTCCCTACACGACGCTCTTCCGATCTnnnnggttccaaCWACGCGARGAACCTTACC	CGGTCTCGGCATTCCTGCTGAACCGCTCTTCCGATCTnnnnttggaaccACRACACGAGCTGACGAC	4.4	0	n	l	w	NA	n	n	n	n	y	19	30	y	n	n	n	n	n	y	y	n	n
40	ACACTCTTTCCCTACACGACGCTCTTCCGATCTnnnnggttccaaCWACGCGARGAACCTTACC	CGGTCTCGGCATTCCTGCTGAACCGCTCTTCCGATCTnnnnggaaccttACRACACGAGCTGACGAC	4.4	0	y	l	w	thick	n	n	mild	n	y	29	30	y	n	n	n	y	n	n	y	n	n
41	ACACTCTTTCCCTACACGACGCTCTTCCGATCTnnnnggttccaaCWACGCGARGAACCTTACC	CGGTCTCGGCATTCCTGCTGAACCGCTCTTCCGATCTnnnnaaccttggACRACACGAGCTGACGAC	4.4	7	n	n	NA	NA	n	n	n	n	n	NA	35	n	y	n	n	n	n	n	n	n	n
42	ACACTCTTTCCCTACACGACGCTCTTCCGATCTnnnnggttccaaCWACGCGARGAACCTTACC	CGGTCTCGGCATTCCTGCTGAACCGCTCTTCCGATCTnnnntccgttcgACRACACGAGCTGACGAC	5	8	n	l	y	thick	n	mild	n	n	n	NA	36	n	y	y	n	n	n	n	n	y	n
43	ACACTCTTTCCCTACACGACGCTCTTCCGATCTnnnnggttccaaCWACGCGARGAACCTTACC	CGGTCTCGGCATTCCTGCTGAACCGCTCTTCCGATCTnnnngaatccatACRACACGAGCTGACGAC	5.3	10	n	n	NA	NA	n	n	n	n	n	NA	31	y	n	n	y	y	n	n	n	n	n
44	ACACTCTTTCCCTACACGACGCTCTTCCGATCTnnnnggttccaaCWACGCGARGAACCTTACC	CGGTCTCGGCATTCCTGCTGAACCGCTCTTCCGATCTnnnncttaggtcACRACACGAGCTGACGAC	4	0	n	l	w	thick	n	n	n	n	y	25	23	y	n	n	n	n	n	n	n	n	n
45	ACACTCTTTCCCTACACGACGCTCTTCCGATCTnnnnggttccaaCWACGCGARGAACCTTACC	CGGTCTCGGCATTCCTGCTGAACCGCTCTTCCGATCTnnnnaggcaagaACRACACGAGCTGACGAC	4	0	y	NA	w	mucous	n	n	n	n	y	16	26	y	n	y	n	n	n	y	n	n	y
46	ACACTCTTTCCCTACACGACGCTCTTCCGATCTnnnnggttccaaCWACGCGARGAACCTTACC	CGGTCTCGGCATTCCTGCTGAACCGCTCTTCCGATCTnnnntggcttcgACRACACGAGCTGACGAC	4.4	0	y	l	w	NA	n	n	n	n	n	NA	36	y	n	n	y	n	n	y	y	y	n
47	ACACTCTTTCCCTACACGACGCTCTTCCGATCTnnnnggttccaaCWACGCGARGAACCTTACC	CGGTCTCGGCATTCCTGCTGAACCGCTCTTCCGATCTnnnncaatggatACRACACGAGCTGACGAC	4.7	0	y	n	NA	NA	n	n	n	n	n	NA	39	y	y	n	n	n	n	n	y	n	y
48	ACACTCTTTCCCTACACGACGCTCTTCCGATCTnnnnggttccaaCWACGCGARGAACCTTACC	CGGTCTCGGCATTCCTGCTGAACCGCTCTTCCGATCTnnnngttacctgACRACACGAGCTGACGAC	4.4	0	n	l	y	thick	n	NA	n	n	y	34	40	y	y(in past)	y	n	n	n	y	y	NA	n
49	ACACTCTTTCCCTACACGACGCTCTTCCGATCTnnnnggttccaaCWACGCGARGAACCTTACC	CGGTCTCGGCATTCCTGCTGAACCGCTCTTCCGATCTnnnnaccgaacaACRACACGAGCTGACGAC	4.7	NA	n	n	NA	NA	n	n	n	n	n	NA	42	y	y	NA	n	y	n	n	n	y	n
50	ACACTCTTTCCCTACACGACGCTCTTCCGATCTnnnnttccaaggCWACGCGARGAACCTTACC	CGGTCTCGGCATTCCTGCTGAACCGCTCTTCCGATCTnnnnccaaggttACRACACGAGCTGACGAC	4	0	y	l	w	liquid	n	NA	n	n	n	NA	34	n	y	NA	n	y	n	n	n	n	n
51	ACACTCTTTCCCTACACGACGCTCTTCCGATCTnnnnttccaaggCWACGCGARGAACCTTACC	CGGTCTCGGCATTCCTGCTGAACCGCTCTTCCGATCTnnnnaaggttccACRACACGAGCTGACGAC	4.7	0	n	n	NA	NA	n	n	n	n	n	NA	30	y	n	n	n	n	n	y	n	y	n
52	ACACTCTTTCCCTACACGACGCTCTTCCGATCTnnnnttccaaggCWACGCGARGAACCTTACC	CGGTCTCGGCATTCCTGCTGAACCGCTCTTCCGATCTnnnnggttccaaACRACACGAGCTGACGAC	4	3	n	n	NA	NA	n	NA	NA	n	n	NA	36	y	n	n	n	n	n	n	n	n	n
53	ACACTCTTTCCCTACACGACGCTCTTCCGATCTnnnnttccaaggCWACGCGARGAACCTTACC	CGGTCTCGGCATTCCTGCTGAACCGCTCTTCCGATCTnnnnttccaaggACRACACGAGCTGACGAC	4	0	n	l	w	milky	n	NA	n	n	n	NA	33	y	n	n	n	n	n	y	n	y	n
54	ACACTCTTTCCCTACACGACGCTCTTCCGATCTnnnnttccaaggCWACGCGARGAACCTTACC	CGGTCTCGGCATTCCTGCTGAACCGCTCTTCCGATCTnnnnccttggaaACRACACGAGCTGACGAC	4.7	0	n	n	NA	NA	n	n	n	n	n	NA	41	y	n	n	n	n	n	n	n	n	n
55	ACACTCTTTCCCTACACGACGCTCTTCCGATCTnnnnttccaaggCWACGCGARGAACCTTACC	CGGTCTCGGCATTCCTGCTGAACCGCTCTTCCGATCTnnnnttggaaccACRACACGAGCTGACGAC	4.4	0	n	l	w	thick	n	n	n	n	n	NA	34	y	n	y	y	n	n	y	n	n	n
56	ACACTCTTTCCCTACACGACGCTCTTCCGATCTnnnnttccaaggCWACGCGARGAACCTTACC	CGGTCTCGGCATTCCTGCTGAACCGCTCTTCCGATCTnnnnggaaccttACRACACGAGCTGACGAC	4	0	y	l	w	milky	n	n	NA	n	n	NA	51	n	n	n	n	n	n	y	y	n	y
57	ACACTCTTTCCCTACACGACGCTCTTCCGATCTnnnnttccaaggCWACGCGARGAACCTTACC	CGGTCTCGGCATTCCTGCTGAACCGCTCTTCCGATCTnnnnaaccttggACRACACGAGCTGACGAC	4	0	n	l	y	NA	n	NA	n	n	n	NA	23	y	y	n	n	n	n	n	n	n	n
59	ACACTCTTTCCCTACACGACGCTCTTCCGATCTnnnnttccaaggCWACGCGARGAACCTTACC	CGGTCTCGGCATTCCTGCTGAACCGCTCTTCCGATCTnnnngaatccatACRACACGAGCTGACGAC	4	0	n	l	w	thin	n	n	n	n	n	NA	23	y	n	n	n	n	n	y	n	y	n
60	ACACTCTTTCCCTACACGACGCTCTTCCGATCTnnnnttccaaggCWACGCGARGAACCTTACC	CGGTCTCGGCATTCCTGCTGAACCGCTCTTCCGATCTnnnncttaggtcACRACACGAGCTGACGAC	4	4	y	n	NA	NA	n	mild	n	n	y	13	27	y	n	n	n	y	n	n	n	n	y
61	ACACTCTTTCCCTACACGACGCTCTTCCGATCTnnnnttccaaggCWACGCGARGAACCTTACC	CGGTCTCGGCATTCCTGCTGAACCGCTCTTCCGATCTnnnnaggcaagaACRACACGAGCTGACGAC	4.4	4	n	a	y	sticky	y	n	mild	n	n	NA	29	y	y	n	n	n	n	n	n	n	y
63	ACACTCTTTCCCTACACGACGCTCTTCCGATCTnnnnttccaaggCWACGCGARGAACCTTACC	CGGTCTCGGCATTCCTGCTGAACCGCTCTTCCGATCTnnnntggcttcgACRACACGAGCTGACGAC	4	0	n	l	w	liquid	n	NA	n	n	n	NA	41	y	y	y	n	n	n	n	n	n	y
64	ACACTCTTTCCCTACACGACGCTCTTCCGATCTnnnnttccaaggCWACGCGARGAACCTTACC	CGGTCTCGGCATTCCTGCTGAACCGCTCTTCCGATCTnnnncaatggatACRACACGAGCTGACGAC	5	8	n	n	w	liquid	n	NA	n	n	n	NA	37	y	y	n	n	n	n	n	n	n	y
65	ACACTCTTTCCCTACACGACGCTCTTCCGATCTnnnnttccaaggCWACGCGARGAACCTTACC	CGGTCTCGGCATTCCTGCTGAACCGCTCTTCCGATCTnnnngttacctgACRACACGAGCTGACGAC	5.5	7	n	n	NA	NA	y	i	NA	n	n	NA	23	n	n	n	n	n	n	n	n	y	n
66	ACACTCTTTCCCTACACGACGCTCTTCCGATCTnnnnttccaaggCWACGCGARGAACCTTACC	CGGTCTCGGCATTCCTGCTGAACCGCTCTTCCGATCTnnnnaccgaacaACRACACGAGCTGACGAC	4.7	4	y	n	NA	NA	n	NA	NA	n	n	NA	25	y	y	n	n	m	n	n	n	n	n
67	ACACTCTTTCCCTACACGACGCTCTTCCGATCTnnnnccttggaaCWACGCGARGAACCTTACC	CGGTCTCGGCATTCCTGCTGAACCGCTCTTCCGATCTnnnnccaaggttACRACACGAGCTGACGAC	4	0	n	n	NA	NA	n	n	NA	n	n	NA	24	n	n	n	y	n	n	n	n	n	n
68	ACACTCTTTCCCTACACGACGCTCTTCCGATCTnnnnccttggaaCWACGCGARGAACCTTACC	CGGTCTCGGCATTCCTGCTGAACCGCTCTTCCGATCTnnnnaaggttccACRACACGAGCTGACGAC	5.5	8	n	n	NA	NA	n	n	n	n	n	NA	31	n	n	n	n	n	n	y	y	NA	NA
69	ACACTCTTTCCCTACACGACGCTCTTCCGATCTnnnnccttggaaCWACGCGARGAACCTTACC	CGGTCTCGGCATTCCTGCTGAACCGCTCTTCCGATCTnnnnggttccaaACRACACGAGCTGACGAC	4.4	0	n	l	nc	NA	n	mild	n	n	n	NA	46	y	y	n	n	y	n	y	y	n	n
71	ACACTCTTTCCCTACACGACGCTCTTCCGATCTnnnnccttggaaCWACGCGARGAACCTTACC	CGGTCTCGGCATTCCTGCTGAACCGCTCTTCCGATCTnnnnttccaaggACRACACGAGCTGACGAC	4	1	n	n	NA	NA	n	mild	n	n	n	NA	24	y	y	n	n	n	n	y	y	n	n
72	ACACTCTTTCCCTACACGACGCTCTTCCGATCTnnnnccttggaaCWACGCGARGAACCTTACC	CGGTCTCGGCATTCCTGCTGAACCGCTCTTCCGATCTnnnnccttggaaACRACACGAGCTGACGAC	5	7	n	n	NA	NA	n	n	n	n	n	NA	34	y	n	n	n	n	n	n	n	n	n
73	ACACTCTTTCCCTACACGACGCTCTTCCGATCTnnnnccttggaaCWACGCGARGAACCTTACC	CGGTCTCGGCATTCCTGCTGAACCGCTCTTCCGATCTnnnnttggaaccACRACACGAGCTGACGAC	4.7	4	y	a	y	milky	n	n	NA	n	y	13	21	y	y	n	n	n	n	y	y	n	n
74	ACACTCTTTCCCTACACGACGCTCTTCCGATCTnnnnccttggaaCWACGCGARGAACCTTACC	CGGTCTCGGCATTCCTGCTGAACCGCTCTTCCGATCTnnnnggaaccttACRACACGAGCTGACGAC	5.8	6	n	l	bloody	NA	y	n	n	n	n	NA	34	y	y	n	n	n	n	y	y	n	n
75	ACACTCTTTCCCTACACGACGCTCTTCCGATCTnnnnccttggaaCWACGCGARGAACCTTACC	CGGTCTCGGCATTCCTGCTGAACCGCTCTTCCGATCTnnnnaaccttggACRACACGAGCTGACGAC	7	N/A	n	l	bloody	liquid	n	NA	n	n	y	30	30	y	n	n	n	n	n	y	n	n	n
76	ACACTCTTTCCCTACACGACGCTCTTCCGATCTnnnnccttggaaCWACGCGARGAACCTTACC	CGGTCTCGGCATTCCTGCTGAACCGCTCTTCCGATCTnnnntccgttcgACRACACGAGCTGACGAC	5	8	n	n	NA	NA	n	mild	n	n	n	NA	43	y	y	n	n	n	n	y	y	y	n
77	ACACTCTTTCCCTACACGACGCTCTTCCGATCTnnnnccttggaaCWACGCGARGAACCTTACC	CGGTCTCGGCATTCCTGCTGAACCGCTCTTCCGATCTnnnngaatccatACRACACGAGCTGACGAC	5.5	3	n	NA	NA	NA	NA	NA	NA	n	n	NA	58	n	n	n	n	n	n	y	y	n	n
78	ACACTCTTTCCCTACACGACGCTCTTCCGATCTnnnnccttggaaCWACGCGARGAACCTTACC	CGGTCTCGGCATTCCTGCTGAACCGCTCTTCCGATCTnnnncttaggtcACRACACGAGCTGACGAC	5.5	8	n	l	w	liquid	n	NA	n	n	n	NA	35	y	y	y	n	y	n	y	y	n	n
79	ACACTCTTTCCCTACACGACGCTCTTCCGATCTnnnnccttggaaCWACGCGARGAACCTTACC	CGGTCTCGGCATTCCTGCTGAACCGCTCTTCCGATCTnnnnaggcaagaACRACACGAGCTGACGAC	5	0	y	l	w	sticky	n	mild	mild	n	n	NA	28	y	n	n	n	n	n	y	y	y	n
80	ACACTCTTTCCCTACACGACGCTCTTCCGATCTnnnnccttggaaCWACGCGARGAACCTTACC	CGGTCTCGGCATTCCTGCTGAACCGCTCTTCCGATCTnnnntggcttcgACRACACGAGCTGACGAC	5.5	10	n	l	y	milky	y	n	NA	n	n	NA	36	n	n	n	y	n	n	y	y	n	n
81	ACACTCTTTCCCTACACGACGCTCTTCCGATCTnnnnccttggaaCWACGCGARGAACCTTACC	CGGTCTCGGCATTCCTGCTGAACCGCTCTTCCGATCTnnnncaatggatACRACACGAGCTGACGAC	4.4	0	n	l	w	sticky	n	mild	mild	n	n	NA	39	n	n	n	y	n	n	y	y	y	n
82	ACACTCTTTCCCTACACGACGCTCTTCCGATCTnnnnccttggaaCWACGCGARGAACCTTACC	CGGTCTCGGCATTCCTGCTGAACCGCTCTTCCGATCTnnnngttacctgACRACACGAGCTGACGAC	4.7	6	n	n	NA	NA	n	n	n	n	y	32	36	y	n	n	n	n	n	n	n	n	n
83	ACACTCTTTCCCTACACGACGCTCTTCCGATCTnnnnccttggaaCWACGCGARGAACCTTACC	CGGTCTCGGCATTCCTGCTGAACCGCTCTTCCGATCTnnnnaccgaacaACRACACGAGCTGACGAC	4.7	4	n	l	w	liquid	n	NA	n	n	y	28	23	y	n	y	n	n	n	y	n	y	n
84	ACACTCTTTCCCTACACGACGCTCTTCCGATCTnnnnttggaaccCWACGCGARGAACCTTACC	CGGTCTCGGCATTCCTGCTGAACCGCTCTTCCGATCTnnnnccaaggttACRACACGAGCTGACGAC	4	0	n	a	y	sticky	y	n	i	n	n	NA	38	y	n	n	n	n	y	y	y	n	n
89	ACACTCTTTCCCTACACGACGCTCTTCCGATCTnnnnttggaaccCWACGCGARGAACCTTACC	CGGTCTCGGCATTCCTGCTGAACCGCTCTTCCGATCTnnnnggttccaaACRACACGAGCTGACGAC	5.8	7	n	l	nc	NA	n	mild	n	n	n	NA	38	n	n	n	y	n	n	n	n	n	n
90	ACACTCTTTCCCTACACGACGCTCTTCCGATCTnnnnttggaaccCWACGCGARGAACCTTACC	CGGTCTCGGCATTCCTGCTGAACCGCTCTTCCGATCTnnnnttccaaggACRACACGAGCTGACGAC	4	0	n	NA	NA	NA	n	n	n	n	n	NA	28	y	y	n	n	n	n	y	y	n	n
92	ACACTCTTTCCCTACACGACGCTCTTCCGATCTnnnnttggaaccCWACGCGARGAACCTTACC	CGGTCTCGGCATTCCTGCTGAACCGCTCTTCCGATCTnnnnccttggaaACRACACGAGCTGACGAC	4	0	n	l	w	thick	n	n	n	n	n	NA	38	y	n	n	y	n	n	n	n	n	n
93	ACACTCTTTCCCTACACGACGCTCTTCCGATCTnnnnttggaaccCWACGCGARGAACCTTACC	CGGTCTCGGCATTCCTGCTGAACCGCTCTTCCGATCTnnnnttggaaccACRACACGAGCTGACGAC	5.5	8	n	l	y	chunky	y	n	mild	n	n	NA	29	y	y	y	n	n	n	y	y	y	n
94	ACACTCTTTCCCTACACGACGCTCTTCCGATCTnnnnttggaaccCWACGCGARGAACCTTACC	CGGTCTCGGCATTCCTGCTGAACCGCTCTTCCGATCTnnnnggaaccttACRACACGAGCTGACGAC	4.4	7	n	n	NA	NA	n	n	n	n	n	NA	30	n	y	n	n	n	y	n	n	n	n
95	ACACTCTTTCCCTACACGACGCTCTTCCGATCTnnnnttggaaccCWACGCGARGAACCTTACC	CGGTCTCGGCATTCCTGCTGAACCGCTCTTCCGATCTnnnnaaccttggACRACACGAGCTGACGAC	4	8	n	l	brown	NA	n	i	n	n	n	NA	22	y	n	n	n	n	n	n	n	n	n
96	ACACTCTTTCCCTACACGACGCTCTTCCGATCTnnnnttggaaccCWACGCGARGAACCTTACC	CGGTCTCGGCATTCCTGCTGAACCGCTCTTCCGATCTnnnntccgttcgACRACACGAGCTGACGAC	4	0	n	n	NA	NA	n	severe	NA	NA	n	NA	45	y	n	n	n	n	n	n	n	n	n
97	ACACTCTTTCCCTACACGACGCTCTTCCGATCTnnnnttggaaccCWACGCGARGAACCTTACC	CGGTCTCGGCATTCCTGCTGAACCGCTCTTCCGATCTnnnngaatccatACRACACGAGCTGACGAC	4.4	0	n	n	NA	NA	n	n	n	n	n	NA	26	y	y	n	n	n	n	y	n	n	n
99	ACACTCTTTCCCTACACGACGCTCTTCCGATCTnnnnttggaaccCWACGCGARGAACCTTACC	CGGTCTCGGCATTCCTGCTGAACCGCTCTTCCGATCTnnnncttaggtcACRACACGAGCTGACGAC	4.4	0	n	a	y	thick	n	n	severe	n	y	11	40	y	n	n	n	n	n	y	y	y	n
100	ACACTCTTTCCCTACACGACGCTCTTCCGATCTnnnnttggaaccCWACGCGARGAACCTTACC	CGGTCTCGGCATTCCTGCTGAACCGCTCTTCCGATCTnnnnaggcaagaACRACACGAGCTGACGAC	4	0	n	n	NA	NA	n	n	n	n	n	NA	30	y	y	n	n	n	n	n	n	n	n
101	ACACTCTTTCCCTACACGACGCTCTTCCGATCTnnnnttggaaccCWACGCGARGAACCTTACC	CGGTCTCGGCATTCCTGCTGAACCGCTCTTCCGATCTnnnntggcttcgACRACACGAGCTGACGAC	4.7	8	n	a	y	thick	n	n	n	n	n	NA	46	n	n	n	n	n	y	y	y	n	n
103	ACACTCTTTCCCTACACGACGCTCTTCCGATCTnnnnttggaaccCWACGCGARGAACCTTACC	CGGTCTCGGCATTCCTGCTGAACCGCTCTTCCGATCTnnnncaatggatACRACACGAGCTGACGAC	4	0	n	a	w	thick	n	NA	NA	n	n	NA	38	y	y	n	n	n	n	y	n	y	n
104	ACACTCTTTCCCTACACGACGCTCTTCCGATCTnnnnggaaccttCWACGCGARGAACCTTACC	CGGTCTCGGCATTCCTGCTGAACCGCTCTTCCGATCTnnnnccaaggttACRACACGAGCTGACGAC	4	4	n	n	NA	NA	n	mild	n	n	n	NA	25	y	n	n	y	n	n	n	n	n	n
106	ACACTCTTTCCCTACACGACGCTCTTCCGATCTnnnnggaaccttCWACGCGARGAACCTTACC	CGGTCTCGGCATTCCTGCTGAACCGCTCTTCCGATCTnnnnaaggttccACRACACGAGCTGACGAC	5.5	10	n	a	y	fluid	y	n	n	n	n	NA	31	y	n	n	y	n	n	n	n	n	n
130	ACACTCTTTCCCTACACGACGCTCTTCCGATCTnnnnggaaccttCWACGCGARGAACCTTACC	CGGTCTCGGCATTCCTGCTGAACCGCTCTTCCGATCTnnnnttccaaggACRACACGAGCTGACGAC	4	3	n	n	NA	NA	n	n	n	y_pf_pan	y	24	32	NA	n	n	y	y	n	y	y	NA	NA
131	ACACTCTTTCCCTACACGACGCTCTTCCGATCTnnnnggaaccttCWACGCGARGAACCTTACC	CGGTCTCGGCATTCCTGCTGAACCGCTCTTCCGATCTnnnnccttggaaACRACACGAGCTGACGAC	4.4	0	n	n	NA	NA	n	n	n	y_pf_pan	y	20	27	y	n	n	y	y	n	n	n	n	n
132	ACACTCTTTCCCTACACGACGCTCTTCCGATCTnnnnggaaccttCWACGCGARGAACCTTACC	CGGTCTCGGCATTCCTGCTGAACCGCTCTTCCGATCTnnnnttggaaccACRACACGAGCTGACGAC	4.7	2	y	l	w	thick	n	n	n	n	y	12	25	y	n	n	n	n	n	n	n	y	y
133	ACACTCTTTCCCTACACGACGCTCTTCCGATCTnnnnggaaccttCWACGCGARGAACCTTACC	CGGTCTCGGCATTCCTGCTGAACCGCTCTTCCGATCTnnnnggaaccttACRACACGAGCTGACGAC	4	1	n	l	y	thick	y	n	n	n	y	4	31	y	n	n	n	n	n	n	n	n	y
135	ACACTCTTTCCCTACACGACGCTCTTCCGATCTnnnnggaaccttCWACGCGARGAACCTTACC	CGGTCTCGGCATTCCTGCTGAACCGCTCTTCCGATCTnnnnaaccttggACRACACGAGCTGACGAC	4	0	n	n	NA	NA	n	n	n	n	y	12	26	y	y	n	n	n	n	n	y	n	y
136	ACACTCTTTCCCTACACGACGCTCTTCCGATCTnnnnggaaccttCWACGCGARGAACCTTACC	CGGTCTCGGCATTCCTGCTGAACCGCTCTTCCGATCTnnnntccgttcgACRACACGAGCTGACGAC	4.7	NA	n	l	y	thick	y	n	n	n	y	20	20	y	n	n	n	n	n	n	n	n	y
137	ACACTCTTTCCCTACACGACGCTCTTCCGATCTnnnnggaaccttCWACGCGARGAACCTTACC	CGGTCTCGGCATTCCTGCTGAACCGCTCTTCCGATCTnnnngaatccatACRACACGAGCTGACGAC	4	0	n	n	NA	NA	n	n	n	y_pf	y	32	22	y	n	n	n	n	n	n	n	n	y
138	ACACTCTTTCCCTACACGACGCTCTTCCGATCTnnnnggaaccttCWACGCGARGAACCTTACC	CGGTCTCGGCATTCCTGCTGAACCGCTCTTCCGATCTnnnncttaggtcACRACACGAGCTGACGAC	6.1	9	n	l	w	liquid	n	mild	n	y_pf_pan	y	26	25	y	n	n	y	n	n	n	n	n	y
139	ACACTCTTTCCCTACACGACGCTCTTCCGATCTnnnnggaaccttCWACGCGARGAACCTTACC	CGGTCTCGGCATTCCTGCTGAACCGCTCTTCCGATCTnnnnaggcaagaACRACACGAGCTGACGAC	5	5	n	n	NA	NA	n	n	n	n	y	30	32	y	n	n	y	n	n	y	y	y	y
140	ACACTCTTTCCCTACACGACGCTCTTCCGATCTnnnnggaaccttCWACGCGARGAACCTTACC	CGGTCTCGGCATTCCTGCTGAACCGCTCTTCCGATCTnnnntggcttcgACRACACGAGCTGACGAC	4	0	y	a	w	milky	n	n	n	n	y	21	26	y	n	n	n	n	n	n	n	n	n
141	ACACTCTTTCCCTACACGACGCTCTTCCGATCTnnnnggaaccttCWACGCGARGAACCTTACC	CGGTCTCGGCATTCCTGCTGAACCGCTCTTCCGATCTnnnncaatggatACRACACGAGCTGACGAC	5	0	n	NA	NA	NA	n	n	n	y_pf_pan	y	20	32	n	n	n	y	n	n	n	n	n	y
142	ACACTCTTTCCCTACACGACGCTCTTCCGATCTnnnnggaaccttCWACGCGARGAACCTTACC	CGGTCTCGGCATTCCTGCTGAACCGCTCTTCCGATCTnnnngttacctgACRACACGAGCTGACGAC	5	4	n	n	NA	NA	n	mild	n	y_pf	y	20	20	y	n	n	n	n	n	n	n	n	y
143	ACACTCTTTCCCTACACGACGCTCTTCCGATCTnnnnggaaccttCWACGCGARGAACCTTACC	CGGTCTCGGCATTCCTGCTGAACCGCTCTTCCGATCTnnnnaccgaacaACRACACGAGCTGACGAC	5	5	n	l	w	NA	n	mild	n	y_pf	y	24	29	y	n	n	y	n	n	n	n	n	y
144	ACACTCTTTCCCTACACGACGCTCTTCCGATCTnnnnaaccttggCWACGCGARGAACCTTACC	CGGTCTCGGCATTCCTGCTGAACCGCTCTTCCGATCTnnnnccaaggttACRACACGAGCTGACGAC	4	2	n	l	w	NA	n	n	n	n	y	15	25	y	n	n	n	n	n	n	n	n	y
145	ACACTCTTTCCCTACACGACGCTCTTCCGATCTnnnnaaccttggCWACGCGARGAACCTTACC	CGGTCTCGGCATTCCTGCTGAACCGCTCTTCCGATCTnnnnaaggttccACRACACGAGCTGACGAC	5	0	n	n	NA	NA	n	mild	n	n	y	20	25	y	n	n	n	n	n	n	n	n	y
146	ACACTCTTTCCCTACACGACGCTCTTCCGATCTnnnnaaccttggCWACGCGARGAACCTTACC	CGGTCTCGGCATTCCTGCTGAACCGCTCTTCCGATCTnnnnggttccaaACRACACGAGCTGACGAC	4	2	n	l	w	thick	y	i	i	n	y	28	37	y	n	y	y	y	n	n	y	n	y
147	ACACTCTTTCCCTACACGACGCTCTTCCGATCTnnnnaaccttggCWACGCGARGAACCTTACC	CGGTCTCGGCATTCCTGCTGAACCGCTCTTCCGATCTnnnnttccaaggACRACACGAGCTGACGAC	4.7	0	n	l	w	soft	n	n	n	n	y	24	29	Y	n	n	n	n	n	y	y	n	y
148	ACACTCTTTCCCTACACGACGCTCTTCCGATCTnnnnaaccttggCWACGCGARGAACCTTACC	CGGTCTCGGCATTCCTGCTGAACCGCTCTTCCGATCTnnnnccttggaaACRACACGAGCTGACGAC	-1	5	n	l	w	soft	y	i	n	n	y	20	24	n	n	n	n	n	n	y	y	n	y
149	ACACTCTTTCCCTACACGACGCTCTTCCGATCTnnnnaaccttggCWACGCGARGAACCTTACC	CGGTCTCGGCATTCCTGCTGAACCGCTCTTCCGATCTnnnnttggaaccACRACACGAGCTGACGAC	5	5	n	l	w	chunky	y	n	m	n	y	12	35	y	n	n	n	n	n	y	y	n	y
150	ACACTCTTTCCCTACACGACGCTCTTCCGATCTnnnnaaccttggCWACGCGARGAACCTTACC	CGGTCTCGGCATTCCTGCTGAACCGCTCTTCCGATCTnnnnggaaccttACRACACGAGCTGACGAC	4	0	n	l	w	fluid	y	n	n	n	y	28	21	y	n	n	n	n	n	n	n	y	y
151	ACACTCTTTCCCTACACGACGCTCTTCCGATCTnnnnaaccttggCWACGCGARGAACCTTACC	CGGTCTCGGCATTCCTGCTGAACCGCTCTTCCGATCTnnnnaaccttggACRACACGAGCTGACGAC	4.7	6	n	n	NA	NA	n	n	n	n	y	24	27	y	n	n	n	y	n	n	n	n	y
152	ACACTCTTTCCCTACACGACGCTCTTCCGATCTnnnnaaccttggCWACGCGARGAACCTTACC	CGGTCTCGGCATTCCTGCTGAACCGCTCTTCCGATCTnnnntccgttcgACRACACGAGCTGACGAC	4	NA	n	l	w	milky	n	mild	mild	n	y	12	26	y	y	n	n	n	n	y	y	n	y
153	ACACTCTTTCCCTACACGACGCTCTTCCGATCTnnnnaaccttggCWACGCGARGAACCTTACC	CGGTCTCGGCATTCCTGCTGAACCGCTCTTCCGATCTnnnngaatccatACRACACGAGCTGACGAC	4.4	0	n	n	NA	NA	n	n	n	n	y	24	34	y	n	n	n	n	n	n	n	n	n
154	ACACTCTTTCCCTACACGACGCTCTTCCGATCTnnnnaaccttggCWACGCGARGAACCTTACC	CGGTCTCGGCATTCCTGCTGAACCGCTCTTCCGATCTnnnncttaggtcACRACACGAGCTGACGAC	4.7	4	n	n	NA	NA	n	n	n	n	y	28	30	y	n	n	n	y	n	y	y	n	y
156	ACACTCTTTCCCTACACGACGCTCTTCCGATCTnnnnaaccttggCWACGCGARGAACCTTACC	CGGTCTCGGCATTCCTGCTGAACCGCTCTTCCGATCTnnnnaggcaagaACRACACGAGCTGACGAC	4	0	n	n	NA	NA	n	mild	n	n	y	24	22	y	n	n	n	n	n	n	n	n	n
157	ACACTCTTTCCCTACACGACGCTCTTCCGATCTnnnnaaccttggCWACGCGARGAACCTTACC	CGGTCTCGGCATTCCTGCTGAACCGCTCTTCCGATCTnnnntggcttcgACRACACGAGCTGACGAC	4	0	n	n	NA	NA	n	n	n	n	y	20	19	y	n	n	n	n	n	n	n	n	n
159	ACACTCTTTCCCTACACGACGCTCTTCCGATCTnnnnaaccttggCWACGCGARGAACCTTACC	CGGTCTCGGCATTCCTGCTGAACCGCTCTTCCGATCTnnnngttacctgACRACACGAGCTGACGAC	5	8	n	a	w	liquid	y	s	n	n	y	16	27	y	n	n	y	n	n	NA	n	n	n
160	ACACTCTTTCCCTACACGACGCTCTTCCGATCTnnnnaaccttggCWACGCGARGAACCTTACC	CGGTCTCGGCATTCCTGCTGAACCGCTCTTCCGATCTnnnnaccgaacaACRACACGAGCTGACGAC	5	0	n	n	NA	NA	n	n	n	n	y	28	37	y	n	y	y	n	n	y	y	y	n
161	ACACTCTTTCCCTACACGACGCTCTTCCGATCTnnnntccgttcgCWACGCGARGAACCTTACC	CGGTCTCGGCATTCCTGCTGAACCGCTCTTCCGATCTnnnnccaaggttACRACACGAGCTGACGAC	-1	4	n	n	NA	NA	n	i	n	n	y	12	22	n	n	n	n	n	n	y	y	y	n
162	ACACTCTTTCCCTACACGACGCTCTTCCGATCTnnnntccgttcgCWACGCGARGAACCTTACC	CGGTCTCGGCATTCCTGCTGAACCGCTCTTCCGATCTnnnnaaggttccACRACACGAGCTGACGAC	-1	NA	NA	NA	NA	NA	NA	NA	NA	NA	y	NA	NA	NA	NA	NA	NA	NA	NA	NA	NA	NA	NA
163	ACACTCTTTCCCTACACGACGCTCTTCCGATCTnnnntccgttcgCWACGCGARGAACCTTACC	CGGTCTCGGCATTCCTGCTGAACCGCTCTTCCGATCTnnnnggttccaaACRACACGAGCTGACGAC	4	0	n	a	w	fluid	n	n	n	n	y	24	37	y	y	n	n	n	n	y	y	y	n
164	ACACTCTTTCCCTACACGACGCTCTTCCGATCTnnnntccgttcgCWACGCGARGAACCTTACC	CGGTCTCGGCATTCCTGCTGAACCGCTCTTCCGATCTnnnnttccaaggACRACACGAGCTGACGAC	-1	4	n	l	bloody	NA	n	n	n	n	y	8	22	y	n	n	n	n	n	NA	n	y	n
165	ACACTCTTTCCCTACACGACGCTCTTCCGATCTnnnntccgttcgCWACGCGARGAACCTTACC	CGGTCTCGGCATTCCTGCTGAACCGCTCTTCCGATCTnnnnccttggaaACRACACGAGCTGACGAC	4	0	n	n	NA	NA	n	mild	n	n	y	12	25	y	n	n	y	n	n	n	n	n	n
166	ACACTCTTTCCCTACACGACGCTCTTCCGATCTnnnntccgttcgCWACGCGARGAACCTTACC	CGGTCTCGGCATTCCTGCTGAACCGCTCTTCCGATCTnnnnttggaaccACRACACGAGCTGACGAC	4	4	n	NA	w	NA	n	n	n	n	y	12	22	y	n	n	n	n	n	n	n	n	n
167	ACACTCTTTCCCTACACGACGCTCTTCCGATCTnnnntccgttcgCWACGCGARGAACCTTACC	CGGTCTCGGCATTCCTGCTGAACCGCTCTTCCGATCTnnnnggaaccttACRACACGAGCTGACGAC	4.7	0	n	l	w	NA	n	mild	n	n	y	28	20	y	n	n	n	n	n	n	n	n	n
168	ACACTCTTTCCCTACACGACGCTCTTCCGATCTnnnntccgttcgCWACGCGARGAACCTTACC	CGGTCTCGGCATTCCTGCTGAACCGCTCTTCCGATCTnnnnaaccttggACRACACGAGCTGACGAC	5	NA	n	a	y	liquid	n	n	n	y_pf	y	12	27	y	n	n	y	n	n	n	n	n	y
169	ACACTCTTTCCCTACACGACGCTCTTCCGATCTnnnntccgttcgCWACGCGARGAACCTTACC	CGGTCTCGGCATTCCTGCTGAACCGCTCTTCCGATCTnnnntccgttcgACRACACGAGCTGACGAC	4.7	0	n	l	w	liquid	n	n	n	y_pf	y	24	23	y	n	n	y	n	n	n	n	n	y
extraction control 1	ACACTCTTTCCCTACACGACGCTCTTCCGATCTnnnnttggaaccCWACGCGARGAACCTTACC	CGGTCTCGGCATTCCTGCTGAACCGCTCTTCCGATCTnnnngttacctgACRACACGAGCTGACGAC
extraction control 2	ACACTCTTTCCCTACACGACGCTCTTCCGATCTnnnnaggcaagaCWACGCGARGAACCTTACC	CGGTCTCGGCATTCCTGCTGAACCGCTCTTCCGATCTnnnngttacctgACRACACGAGCTGACGAC
no template control 1	ACACTCTTTCCCTACACGACGCTCTTCCGATCTnnnnttggaaccCWACGCGARGAACCTTACC	CGGTCTCGGCATTCCTGCTGAACCGCTCTTCCGATCTnnnnaccgaacaACRACACGAGCTGACGAC
no template control 2	ACACTCTTTCCCTACACGACGCTCTTCCGATCTnnnnaggcaagaCWACGCGARGAACCTTACC	CGGTCTCGGCATTCCTGCTGAACCGCTCTTCCGATCTnnnnaccgaacaACRACACGAGCTGACGAC

## Sheet: codes
All fields	Discharge	Color	Malaria
n= no/none	l=little	w=white	pf= Plasmodium falciparum
y=yes	a=abundant	y=yellow	pan=other Plasmodium species
i=intermediate		nc=no color
