# Supplementary material for: A multi-platform metabolomics approach identifies highly specific biomarkers of bacterial diversity in the vagina of pregnant and non-pregnant women
Source: Sci Rep. 2015 Sep 21;5:14174. doi: 10.1038/srep14174 (PMC4585667; doi:10.1038/srep14174)
Supplement: Supplementary Table S2 [file srep14174-s3.xls]

## Sheet: S Table 2.txt
Supplementary Table S2: Relative abundance of all GC-MS detected metabolites and odds ratios to identify Nugent BV from N.
sample_ID	pval raw ttest Nugent BV vs N	pval BH corrected Nugent BV vs N	Odds Ratio	0.025	0.975	Average relative abundance	3	15	16	25	30	42	64	65	68	72	76	78	89	93	94	95	101	138	145	159	43	80	106	9	27	28	36	60	61	66	73	74	82	83	104	139	142	143	148	149	151	154	161
diversity							1.72104	2.39659	3.11072	2.5401	2.44735	2.05452	2.65937	2.66109	2.94615	2.52557	2.23224	2.33211	3.15668	2.81242	1.66731	1.86364	2.26773	3.02897	2.91761	1.74148	3.3537	3.09049	3.20424	2.12523	2.07248	2.31224	1.23852	1.81614	0.722572	1.20395	1.52634	3.51211	2.43207	1.53865	1.95575	1.99477	1.54661	1.20964	2.92754	2.1631	1.93111	0.996845	2.86219
Nugent Status							BV	BV	BV	BV	BV	BV	BV	BV	BV	BV	BV	BV	BV	BV	BV	BV	BV	BV	BV	BV	BV	BV	BV	Int	Int	Int	Int	Int	Int	Int	Int	Int	Int	Int	Int	Int	Int	Int	Int	Int	Int	Int	Int
Pregnant							1	0	1	0	0	0	0	0	0	0	0	0	0	0	0	0	0	1	1	1	0	0	0	1	0	1	0	1	0	0	1	0	1	1	0	1	1	1	1	1	1	1	1
tyrosine	3.17e-17	4.05e-15	0.384076	0.178426	0.584031	-6.06853	-8.29397	-8.46588	-8.57981	-8.43979	-8.57382	-8.66844	-8.56857	-8.72233	-8.7249	-8.69378	-8.9562	-8.94051	-8.81137	-8.904	-8.5594	-4.4516	-8.64588	-8.53536	-8.74547	-8.56369	-8.76659	-8.8089	-8.74095	-5.91252	-3.1816	-8.38935	-3.72741	-3.30183	-8.61545	-8.77497	-3.97843	-8.62305	-8.86437	-7.05803	-8.71439	-8.78327	-4.54628	-8.89564	-8.93255	-8.65291	-6.14008	-8.77493	-8.82178
N-acetyl-lysine	3.62e-13	2.32e-11	0.347395	0.159566	0.564078	-4.47439	-5.75312	-5.92503	-6.03896	-5.89894	-5.44807	-6.12759	-6.02772	-6.18148	-6.18405	-6.15293	-6.41535	-6.39966	-6.27052	-6.36315	-6.01855	-3.25439	-6.10503	-5.99451	-6.20462	-6.02284	-6.22574	-6.26805	-6.2001	-3.38434	-2.10854	-4.26955	-1.99578	-2.14643	-6.0746	-2.92769	-4.13838	-6.0822	-6.32352	-3.07728	-6.17354	-6.24241	-6.00656	-3.49065	-4.55294	-6.11206	-6.28795	-6.23408	-6.28093
ornithine	8.73e-13	3.72e-11	0.295603	0.104902	0.55469	-5.65785	-7.11281	-7.28472	-7.39864	-7.25862	-7.39265	-7.48728	-7.3874	-7.54117	-7.54373	-7.51262	-7.77504	-7.75935	-7.63021	-7.72284	-7.37823	-6.30383	-7.46472	-7.3542	-6.08014	-7.38253	-7.58542	-7.62774	-7.55979	-4.45185	-2.01796	-7.20819	-3.46805	-4.37807	-7.43429	-2.4808	-6.31301	-7.44188	-7.68321	-3.36608	-7.53323	-7.6021	-7.36624	-3.78659	-7.75139	-7.47174	-7.64764	-7.59376	-7.64062
unknown sugar 9	7.5e-09	2.4e-07	0.227143	0.0489087	0.5496	-9.26408	-9.52768	-9.69959	-9.81352	-9.67349	-9.80752	-9.90215	-9.80228	-9.95604	-9.9586	-9.92749	-10.1899	-10.1742	-10.0451	-10.1377	-9.79311	-10.1294	-9.87959	-9.76907	-9.97918	-9.7974	-10.0003	-10.0426	-9.97466	-9.70251	-9.51855	-9.62306	-9.94005	-9.98816	-9.84916	-10.0087	-10.0928	-9.85676	-10.0981	-10.2264	-9.9481	-10.017	-9.78112	-10.1293	-10.1663	-9.88662	-10.0625	-10.0086	-10.0555
unknown sugar 1	1.74e-08	4.45e-07	0.427169	0.24364	0.647122	-4.20903	-5.77191	-5.94381	-2.21981	-5.91772	-5.23197	-6.14637	-6.0465	-6.20027	-6.20283	-6.17171	-6.43413	-6.41845	-6.2893	-6.38193	-6.03733	-3.64573	-6.12382	-6.0133	-3.90459	-6.04162	-6.24452	-6.28683	-6.21888	-5.94674	-2.82326	-3.17677	-0.0619137	-3.8831	-3.09503	-6.2529	-4.84675	-6.10098	-5.54824	-3.74459	-4.15841	-6.2612	-3.64498	-3.66423	-3.35279	-4.59528	-2.66642	-6.25286	-6.29972
GHB	2.38e-08	5.08e-07	2.73557	1.96112	4.21249	-7.72436	-5.38519	-1.97729	-5.45379	-1.1937	-3.37548	-3.38195	-1.47239	-2.72831	-2.58756	-9.16291	-9.42533	-5.10458	-9.2805	-5.02838	-3.72749	-6.04638	-3.67814	-5.39363	-0.309198	-0.288934	-3.54095	-6.10885	-5.84813	-6.03361	-3.87589	-4.98605	-5.76744	-9.22358	-9.08458	-4.13788	-5.27208	-9.09217	-1.59	-4.97066	-9.18352	-9.25239	-9.01654	-6.94437	-4.00178	-9.12204	-3.09814	-9.24406	-5.38786
cadaverine	5.91e-08	1.08e-06	1.75725	1.4538	2.2092	-5.77966	-2.92053	-7.96145	-0.467558	0.0659081	0.503688	-8.16402	-0.686377	-1.36483	-0.0197197	-5.57814	-8.45177	-0.193085	-0.267994	-2.3789	-5.22715	-5.57264	-3.32992	0.358691	-1.49154	-1.29032	0.55266	0.0434721	-1.27282	0.675206	-7.78042	1.04208	-7.45834	-5.1582	-8.11102	-4.13919	0.145407	0.851448	-3.29845	-6.69158	-2.70228	0.384054	-4.4844	-8.39121	0.840894	-1.00425	-6.01451	-8.2705	-5.68679
lysine	1.27e-07	2.03e-06	0.194071	0.032474	0.548453	-6.09474	-6.3509	-6.52281	-6.63673	-6.49671	-6.63074	-6.72537	-6.6255	-6.77926	-6.78182	-6.75071	-7.01313	-6.99744	-6.8683	-6.96093	-6.61632	-6.95258	-6.70281	-6.59229	-6.8024	-6.62062	-6.82352	-6.86583	-6.79788	-6.52573	-4.07323	-6.44628	-6.76327	-4.65484	-6.67238	-6.8319	-4.99758	-6.67997	-6.9213	-7.04958	-6.77132	-6.84019	-6.60434	-6.95257	-6.98948	-6.70984	-6.88573	-6.83186	-6.87871
methyl phosphate	2.13e-07	3.03e-06	2.09913	1.54842	3.06265	-8.10628	-7.23087	-5.13758	-6.02159	-5.51129	-5.93586	-10.1973	-5.19482	-4.43818	-4.75861	-10.2226	-6.78748	-5.08694	-4.6637	-6.62603	-7.08887	-8.43673	-6.76754	-4.9893	-5.20511	-7.16953	-4.5103	-5.31128	-6.30161	-9.99766	-7.5024	-6.07132	-4.9424	-6.6685	-9.55941	-6.39036	-7.37693	-7.17803	-8.34941	-7.17078	-10.2432	-5.47023	-7.9762	-7.37073	-7.14956	-7.30075	-5.7901	-10.3038	-10.3506
unknown amine 1	4.39e-07	5.62e-06	0.330529	0.0570352	0.707939	-11.647	-12.0385	-12.2104	-12.3243	-12.1843	-12.3183	-12.4129	-12.3131	-12.4668	-12.4694	-12.4383	-12.7007	-12.685	-12.5559	-12.6485	-12.3039	-12.6402	-12.3904	-12.2799	-12.49	-12.3082	-12.5111	-12.5534	-12.4854	-12.2133	-9.99224	-12.1338	-12.4508	-8.1207	-12.3599	-12.5195	-12.6036	-12.3675	-12.6089	-12.7372	-12.4589	-12.5278	-12.2919	-12.6401	-8.28149	-12.3974	-12.5733	-12.5194	-12.5663
methionine	5.45e-07	6.34e-06	0.446208	0.210977	0.724372	-7.46107	-7.23593	-8.45834	-8.57227	-8.43225	-6.23937	-8.66091	-8.56103	-8.7148	-8.71736	-8.68625	-8.94866	-8.93298	-8.80383	-8.89646	-7.5817	-8.88812	-8.63835	-8.52783	-8.73794	-8.55615	-8.75905	-8.80137	-8.73342	-3.95524	-6.70383	-4.30185	-8.6988	-4.84608	-8.60792	-7.90517	-3.83863	-8.61551	-7.68987	-7.53952	-8.70686	-8.77573	-8.53987	-8.8881	-3.45631	-8.64537	-8.82126	-8.76739	-8.81425
2-hydroxyisovalerate	8.43e-07	8.99e-06	2.32761	1.7632	3.29119	-8.3721	-5.78428	-9.31968	-3.77932	-2.38504	-3.72806	-7.36354	-3.07446	-4.20215	-3.5738	-12.5597	-12.8221	-3.63362	-4.56573	-4.49408	-5.7559	-6.89163	-5.47087	-2.65141	-3.40002	-4.77399	-2.65707	-2.94903	-5.37523	-4.44599	-6.85948	-6.77271	-7.31854	-12.6204	-9.46925	-6.28267	-6.77609	-3.51028	-5.16955	-7.62182	-9.56819	-12.6492	-7.63396	-7.99483	-5.01815	-12.5188	-5.64743	-7.41243	-6.26659
unknown amine 2	1.02e-06	1.01e-05	0.251763	0.0448981	0.639047	-9.64115	-9.75065	-9.92255	-10.0365	-9.89646	-10.0305	-10.1251	-10.0252	-10.179	-10.1816	-10.1505	-10.4129	-10.3972	-10.268	-10.3607	-10.0161	-10.3523	-10.1026	-9.99204	-10.2021	-10.0204	-10.2233	-10.2656	-10.1976	-9.92548	-9.74151	-9.84602	-10.163	-7.55783	-10.0721	-10.2316	-10.3158	-10.0797	-10.321	-10.4493	-10.1711	-10.2399	-10.0041	-10.3523	-7.42962	-10.1096	-10.2855	-10.2316	-10.2785
unknown sugar 2	1.13e-06	1.03e-05	0.41615	0.284883	0.576445	-4.87542	-3.85209	-5.11345	-7.67033	-6.8156	-7.66434	-4.00005	-7.65909	-6.95493	-7.81542	-5.22532	-3.59736	-7.44504	-7.90189	-7.99452	-7.64992	-6.71121	-7.7364	-7.62588	-2.47	-5.18044	-6.94418	-7.89942	-7.24658	-7.55932	-1.36356	-7.47987	-4.17214	-4.25035	-3.59305	-2.53627	-7.94961	-7.71357	-5.11383	-6.20633	-7.80491	-5.86703	-4.28536	-6.94051	-8.02307	-5.78964	-5.76071	-6.89477	-7.9123
2-hydroxyglutarate	2.49e-06	2.12e-05	2.41231	1.65476	3.89514	-5.51698	-4.51878	-3.09906	-5.21699	-1.76444	-3.22446	-7.09827	-1.20779	-2.35054	-2.55726	-7.93481	-4.82778	-2.2581	-2.5335	-3.70318	-3.29574	-4.17163	-5.28923	-2.43064	-1.11176	-5.54081	-2.57906	-3.58179	-3.75655	-6.21415	-4.00579	-7.63038	-4.72584	-7.99549	-6.53269	-4.87263	-7.49752	-2.33209	-2.12653	-5.20524	-6.11998	-8.0243	-4.41378	-4.8073	-3.44898	-7.89394	-3.41926	-7.41434	-3.95966
putrescine	2.89e-06	2.31e-05	1.42856	1.25095	1.66978	-8.71502	-4.3214	-11.7532	-2.47156	-0.175817	-0.795372	-11.9558	-1.10839	-1.51538	-3.02766	-5.31836	-12.2436	-0.738254	0.159852	-12.1914	-11.8468	-6.62978	-4.26535	-3.78347	-1.70993	-4.73662	-3.19281	-2.22214	-2.44218	-0.596443	-10.9873	0.604185	-11.9937	-3.56356	-11.9028	-12.0623	-0.93497	-1.62644	-12.1517	-7.03796	-5.03431	-0.604085	-4.28194	-12.183	0.082402	-2.30408	-12.1162	-12.0623	-12.1091
unknown 1	3.27e-06	2.46e-05	0.526393	0.351347	0.726103	-9.30685	-7.61691	-10.8462	-10.9601	-10.8201	-7.15291	-11.0488	-10.9489	-11.1027	-11.1052	-11.0741	-11.3365	-11.3208	-11.1917	-11.2843	-8.7529	-7.86329	-11.0262	-10.9157	-11.1258	-10.944	-11.1469	-11.1892	-11.1213	-10.8491	-7.36312	-6.77733	-11.0867	-7.57432	-10.9958	-10.0828	-7.236	-11.0034	-11.2447	-11.373	-9.02062	-9.14179	-10.9277	-11.276	-6.63621	-11.0332	-11.2091	-11.1553	-11.2021
5-aminovalerate	3.58e-06	2.55e-05	2.13123	1.63471	2.9774	-6.64599	-5.04951	-7.89983	-3.67688	0.429444	-1.72991	-8.10239	-0.907875	-2.37278	-2.07996	-5.41357	-4.72732	-0.588891	-1.43169	-3.75711	-7.99334	-8.3296	-8.07983	-2.81874	-2.48632	-7.99764	-1.92977	-1.05295	-1.44995	-1.7733	-5.47111	-6.45613	-8.14029	-4.20853	-8.0494	-8.20892	-8.29304	-2.18156	-8.29832	-8.4266	-2.7051	-6.85004	-4.57106	-8.32959	-0.711486	-6.71968	-6.27054	-8.20888	-6.77664
serine	4.57e-06	3.08e-05	0.367246	0.22513	0.547917	-2.56831	-1.63474	-3.52986	-3.28408	-3.01621	-1.64098	-6.68922	-3.71637	-3.46093	-3.76561	-6.71455	-5.42077	-3.76455	-6.19084	-4.50696	-2.65969	-2.59842	-4.31728	-5.08404	-2.25638	-2.28842	-3.34709	-4.64645	-5.76487	-0.567804	-1.70025	-1.12707	-1.27582	-1.65771	-4.2401	-1.76648	-0.66189	-4.5366	-2.85878	-2.18074	-2.65371	-2.70203	-2.28704	-1.82571	-1.47938	-3.9731	-3.18103	-6.7957	-5.01662
G3P	9.04e-06	5.78e-05	0.508806	0.369409	0.655478	-5.04258	-3.35386	-5.68674	-6.6921	-5.22736	-3.70778	-8.1834	-9.95329	-10.1071	-10.1096	-10.0785	-7.69128	-6.68369	-10.1961	-10.2887	-4.08798	-4.21858	-10.0306	-9.92009	-5.93712	-3.01312	-5.43509	-7.60386	-10.1257	-4.0378	-2.81438	-4.73116	-3.40734	-4.11192	-10.0002	-3.34218	-2.10192	-10.0078	-3.79939	-3.80359	-10.0991	-10.168	-4.51036	-3.57115	-2.84604	-3.98	-4.30284	-9.2616	-10.2065
tyramine	1.12e-05	6.82e-05	1.57341	1.29529	1.96621	-5.36284	-2.90419	-7.45353	-1.3209	-1.0573	-0.602346	-7.65609	-2.09632	-3.40763	-1.01019	-7.68143	-7.94385	-1.42058	-0.141463	-2.61955	-3.78881	-5.28081	-4.02082	-1.52816	-1.92639	-1.49207	-0.793611	-2.07433	-5.21263	-0.0224849	-7.27249	-0.0704755	-2.86191	-7.7421	-7.6031	-2.55307	-0.697568	-7.61069	-2.53517	-7.9803	-3.89686	-1.23761	-5.71788	-7.88329	-0.013387	-1.60791	-7.81645	-7.76258	-6.29359
glucaric acid	1.51e-05	8.8e-05	0.545208	0.367235	0.754167	-8.1519	-7.64944	-9.80006	-9.91399	-9.77397	-9.908	-10.0026	-9.90275	-10.0565	-10.0591	-8.51625	-10.2904	-10.2747	-10.1456	-5.67932	-7.14042	-8.65748	-9.98007	-9.86955	-7.39426	-7.9546	-10.1008	-10.1431	-10.0751	-9.2181	-7.81437	-9.72353	-6.60373	-8.29526	-9.94963	-8.01507	-6.20079	-9.95723	-6.06248	-10.3268	-10.0486	-8.22924	-4.66033	-8.24137	-10.2667	-9.98709	-10.163	-10.1091	-10.156
gluconic acid	1.62e-05	9.03e-05	0.689783	0.53824	0.844161	-8.44859	-10.6835	-10.8554	-10.9694	-8.63452	-10.9634	-10.4401	-10.9581	-11.1119	-11.1144	-11.0833	-5.40154	-11.3301	-11.2009	-6.96049	-10.9489	-11.2852	-11.0354	-10.9249	-6.9659	-10.9532	-5.55684	-11.1984	-11.1305	-10.8584	-10.6744	-10.7789	-5.82603	-4.83336	-5.16386	-5.38375	-11.2486	-11.0126	-11.2539	-11.3822	-11.1039	-11.1728	-10.3065	-4.86528	-11.3221	-11.0425	-11.2183	-11.1645	-11.2113
leucine	2.99e-05	0.000159511	0.367859	0.218944	0.55801	-3.14139	-3.33712	-4.96159	-2.70567	-3.94824	-1.68411	-7.69304	-5.97924	-4.34466	-3.78808	-7.71838	-7.9808	-1.72483	-5.40872	-3.92141	-3.39452	-2.76546	-3.58683	-4.18727	-4.17799	-3.45865	-4.50755	-4.83019	-5.78461	-1.63353	-2.2525	-0.581114	-2.63924	-2.21331	-5.71474	-3.85915	-1.35009	-4.16494	-4.20195	-3.75333	-2.71404	-3.39358	-4.79885	-3.90058	-0.211785	-3.14151	-6.14473	-7.79953	-7.26149
2-hydroxyisocaproate	3.32e-05	0.000170179	2.27801	1.54396	3.7003	-6.14444	-5.48319	-10.7786	-2.98692	-3.18974	-3.59933	-6.83506	-4.46979	-4.25379	-4.81915	-5.95011	-6.47621	-3.10605	-4.0975	-4.70557	-4.72001	-5.39825	-4.77582	-3.01943	-4.02185	-5.66567	-3.29114	-4.35903	-5.07195	-4.55992	-4.77019	-4.28585	-5.10429	-4.54759	-7.45919	-5.47845	-5.64299	-3.3613	-4.98893	-6.19404	-6.75238	-3.15662	-4.93854	-5.82236	-3.8257	-3.40383	-5.44307	-6.24053	-5.83031
2-hydroxy-3-methylvalerate	3.62e-05	0.000171674	1.64745	1.35557	2.07124	-10.9313	-12.1599	-12.3318	-4.24341	-12.3057	-5.30132	-12.5344	-12.4345	-6.84979	-5.57292	-6.73329	-10.684	-3.84604	-12.6773	-6.90135	-8.03058	-12.7616	-8.3565	-12.4013	-6.38249	-7.09871	-4.40479	-6.10803	-7.92215	-6.85504	-12.1508	-4.00549	-12.5723	-6.13195	-12.4814	-12.6409	-7.33141	-12.489	-7.5618	-8.42311	-12.5803	-3.06176	-12.4133	-12.7616	-6.23181	-2.64874	-7.9634	-12.6408	-7.28192
unknown amine 3	3.62e-05	0.000171674	0.225941	0.0386505	0.680514	-8.97956	-8.87415	-9.04606	-9.15998	-9.01996	-9.15399	-9.24862	-9.14874	-9.30251	-9.30507	-9.27396	-9.53637	-9.52069	-9.39155	-9.48418	-9.13957	-9.47583	-9.22606	-9.11554	-9.32565	-9.14387	-9.34676	-9.38908	-9.32113	-9.04898	-8.86502	-8.96953	-9.28652	-8.13021	-9.19563	-9.35515	-9.43927	-9.20322	-9.44455	-9.57283	-9.29457	-9.36344	-9.12758	-9.47582	-7.57495	-9.23308	-9.40898	-9.3551	-9.40196
phenylalanine	6.63e-05	0.000302867	0.632466	0.504911	0.767487	-5.19918	-5.22651	-10.4958	-10.6098	-10.4697	-3.93005	-5.79076	-10.5985	-6.21701	-5.7683	-5.00493	-6.15595	-10.9705	-10.8413	-3.28935	-4.26202	-3.53779	-10.6758	-10.5653	-5.54284	-3.61511	-7.10808	-6.71836	-10.186	-5.94968	-4.20374	-6.17707	-3.68447	-3.76747	-7.57515	-4.05699	-5.78771	-10.653	-3.75261	-6.0729	-5.36094	-10.8132	-5.67856	-5.20259	-5.36062	-10.6829	-5.47633	-7.55601	-7.37889
glutamate	7.17e-05	0.000316452	0.496208	0.346802	0.66989	-0.923307	0.0882354	-2.27516	-2.04693	-0.266944	0.501081	-4.86094	-1.92354	-2.07281	-2.18648	-6.60278	-2.59128	-2.92402	-6.72037	-1.64407	-0.396621	-0.556099	-2.74214	-3.9803	-0.53122	-0.870495	-2.28786	-4.8537	-5.32534	0.323624	0.786354	0.705535	0.269494	-0.266234	-3.75	-0.331793	0.730275	-4.40217	0.15115	-0.0650312	-0.607166	-0.572156	-1.80874	-0.363938	0.332411	-1.40719	-1.5833	-5.75518	-3.86466
phenyllactate	8.65e-05	0.000369228	0.386142	0.17998	0.667615	-9.65861	-10.1759	-10.3478	-10.4617	-10.3217	-10.4557	-10.5503	-10.4505	-10.6042	-10.6068	-10.5757	-10.8381	-10.8224	-10.6933	-10.7859	-10.4413	-10.7776	-10.5278	-10.4173	-10.6274	-6.15504	-10.6485	-10.6908	-10.6229	-10.3507	-10.1667	-10.2713	-10.5882	-10.6364	-8.8528	-7.9357	-10.741	-10.505	-10.7463	-7.87584	-7.36998	-10.6652	-10.4293	-7.91608	-10.8145	-10.5348	-10.7107	-10.6568	-10.7037
Mannose-6-phosphate	0.000127593	0.000526836	1.876	1.45025	2.52659	-6.83053	-3.80821	-8.17932	-6.67088	-1.58826	-3.05548	-3.50478	-8.28201	-2.49765	-3.53822	-8.40722	-4.84892	-3.04041	-8.52481	-8.61744	-4.91496	-3.22766	-7.01862	-8.24881	-2.11349	-3.53452	-0.883298	-4.85777	-3.6417	-8.18225	-4.77268	-8.10279	-6.17567	-3.08156	-6.66653	-5.13711	-6.37924	-8.33649	-2.36745	-3.79666	-7.52231	-7.29625	-8.26085	-7.42336	-4.21571	-7.78146	-8.54224	-8.48837	-8.53523
threonine	0.000151221	0.000604884	0.495921	0.347889	0.667136	-3.12941	-2.5341	-3.30814	-3.72002	-2.89253	-1.61255	-7.27813	-3.34108	-4.25197	-6.74969	-7.30347	-5.54196	-7.5502	-7.42106	-5.07673	-2.52742	-2.47005	-3.54343	-7.14505	-2.30495	-1.98267	-3.4705	-7.41859	-7.35064	-0.654485	-1.67107	-1.18863	-1.7339	-2.67268	-5.09662	-1.91084	-0.814593	-7.23274	-2.06174	-2.06647	-4.10824	-2.8015	-3.88391	-1.95783	-1.05478	-4.30441	-4.18276	-7.38462	-7.43147
aspartate	0.000164423	0.000637762	0.649028	0.511356	0.800676	-3.4886	-2.32787	-5.85013	-3.58391	-3.77816	-1.82918	-7.63358	-4.79364	-4.21888	-3.58993	-9.11096	-9.37338	-4.30704	-7.77651	-3.29209	-2.31901	-2.42309	-4.81561	-7.5005	-3.10594	-2.83004	-4.55425	-7.18915	-7.70609	-0.58298	-2.06545	-8.80653	-2.84828	-6.70439	-7.58059	-2.4942	-0.935226	-5.19165	-2.39035	-2.44787	-1.88608	-5.03161	-4.41091	-2.18261	-0.820696	-9.07009	-3.54482	-7.74007	-7.78692
tryptophan	0.000231585	0.000871849	0.731213	0.583671	0.884357	-8.99287	-6.06486	-11.4937	-11.6076	-10.1676	-5.18386	-11.6963	-11.5964	-11.7501	-11.7527	-11.7216	-11.984	-11.9683	-11.8392	-11.9318	-11.5872	-6.9831	-11.6737	-11.5632	-8.5173	-9.09054	-7.98353	-11.8367	-11.7688	-3.74432	-11.3127	-10.0309	-5.72013	-7.66248	-11.6433	-11.8028	-4.98786	-11.6509	-7.80065	-12.0205	-11.7422	-11.8111	-9.97017	-8.44293	-3.8977	-11.6807	-9.27862	-11.8027	-11.8496
glycine	0.000299326	0.00109468	0.331759	0.184043	0.545741	-1.50528	-1.39361	-4.54091	-3.90417	-1.76453	-0.388734	-2.85799	-1.9972	-1.67041	-3.67219	-1.97515	-3.03542	-2.83194	-4.13425	-2.15313	-0.531888	-1.88304	-2.53147	-3.08964	-0.779192	0.295926	-3.3182	-3.91674	-3.39122	0.441486	-1.20524	-0.903383	-1.78283	-1.0427	-2.63054	-1.3208	-0.387382	-2.2015	-1.16704	-1.93165	-1.88123	-2.02949	-1.25987	-1.47507	-0.290628	-1.53012	-1.62075	-3.05803	-2.20368
2-O-Glycerol-d-galactopyranoside 1	0.000473594	0.00168389	1.33806	1.12311	1.62498	-9.11857	-5.89665	-5.685	-5.7484	-7.80288	-5.62584	-8.89402	-5.67953	-6.93675	-8.50732	-10.4393	-11.1761	-6.8467	-11.3428	-6.90332	-11.0908	-7.16646	-4.25993	-6.41726	-5.16536	-4.17719	-5.06017	-8.40218	-11.2724	-11.0003	-7.75658	-12.8197	-5.08899	-14.715	-7.75229	-6.60786	-10.4583	-11.1545	-6.06774	-6.23882	-11.2458	-11.5987	-11.0789	-11.4271	-6.98183	-12.2059	-5.20552	-4.44351	-8.77619
beta-alanine	0.000638391	0.00220849	1.71855	1.325	2.30999	-8.45497	-8.4517	-11.0266	-5.33276	-4.93837	-7.23418	-11.2291	-4.83256	-5.07911	-5.4134	-9.96129	-10.2237	-5.23529	-3.79056	-6.69413	-5.54454	-9.8406	-8.29568	-5.61649	-5.35964	-7.74163	-5.30506	-3.27373	-5.69196	-4.56403	-8.10892	-9.65686	-5.87475	-9.43707	-8.91717	-8.68118	-8.3434	-8.14864	-5.33805	-5.77628	-8.39545	-10.0508	-9.39078	-9.60118	-8.35366	-9.92041	-9.47357	-11.3356	-9.80663
GABA	0.000667341	0.00224788	0.799158	0.634936	0.947881	-7.32995	-6.69263	-9.56919	-9.68312	-4.86996	-4.4638	-9.77176	-9.67188	-9.82565	-9.82821	-5.24241	-10.0595	-10.0438	-9.91468	-10.0073	-9.66271	-9.99897	-9.7492	-9.63868	-9.84879	-9.667	-9.8699	-6.43474	-9.84427	-2.6176	-9.38816	-4.78199	-9.80965	-1.04191	-9.71876	-5.46942	-3.6779	-9.72636	-9.96769	-7.09978	-9.8177	-9.30169	-9.65072	-9.99895	-7.38952	-6.48793	-9.93211	-9.87824	-9.9251
unknown 2	0.000799968	0.00262554	0.632067	0.493066	0.795094	-8.41164	-7.98067	-11.5283	-11.6422	-11.5022	-11.6362	-6.78566	-11.631	-11.7848	-11.7873	-7.93778	-7.13688	-7.11366	-11.8738	-5.34679	-8.19488	-6.90496	-6.29428	-11.5978	-11.8079	-11.6261	-11.829	-11.8713	-11.8034	-11.5312	-7.00022	-11.4518	-7.16991	-7.24066	-7.27078	-7.70314	-11.9215	-11.6855	-11.9268	-5.67358	-11.1919	-11.8457	-6.01581	-7.78838	-11.995	-11.7153	-6.46458	-6.224	-6.72086
phosphate sugar	0.000887322	0.00283943	0.497908	0.209715	0.85788	-5.47428	-5.61922	-5.79113	-5.90505	-5.76503	-5.89906	-5.99369	-5.89382	-6.04758	-6.05014	-6.01903	-6.28145	-6.26576	-6.13662	-6.22925	-5.88464	-3.10451	-5.97113	-5.86061	-6.07072	-5.88894	-6.09184	-6.13415	-6.0662	-3.12179	-5.61009	-5.7146	-6.03159	-6.0797	-5.9407	-6.10022	-6.18434	-5.94829	-6.18962	-6.3179	-6.03964	-6.10851	-5.87265	-6.22089	-6.2578	-5.97815	-6.15405	-6.10018	-6.14703
phenylethylamine	0.0010507	0.00328022	2.33151	1.59475	3.75965	-7.3258	-7.61025	-7.78215	-3.14705	-2.60961	-4.31084	-7.98471	-5.69229	-8.03861	-3.34175	-8.01005	-8.27247	-6.67927	-8.12764	-5.73781	-7.87567	-8.21193	-4.62169	-4.93036	-8.06175	-7.29507	-4.4316	-4.18834	-8.05722	-1.08353	-7.60112	-0.911674	-8.02261	-8.07073	-7.93172	-8.09124	-1.80402	-7.93932	-8.18065	-8.30893	-8.03066	-3.28081	-7.86368	-8.21191	-1.42281	-2.87265	-8.14507	-8.0912	-8.13806
urea	0.00116357	0.00354612	0.699798	0.510252	0.890349	-5.38653	-6.64231	-6.81421	-4.22148	-6.78812	-6.92215	-7.01678	-6.9169	-7.07067	-7.07323	-7.04211	-7.30453	-7.28885	-7.1597	-0.588664	-1.06631	-7.24399	-6.99422	-6.8837	-7.09381	-6.91202	-7.11492	-7.15723	-7.08929	-6.81714	-6.63318	-6.73769	-7.05467	-4.29464	-2.72091	-7.1233	-3.29945	-6.97138	-1.63028	-7.34099	-6.40189	-7.1316	-6.89574	-7.24397	-7.28089	-7.00124	-7.17713	-7.12326	-7.17012
pyrimidine 1	0.001696	0.00504856	0.710015	0.58174	0.857204	-6.78212	-4.9421	-10.8851	-10.9991	-5.89281	-5.07258	-11.0877	-6.7513	-6.41304	-11.1441	-8.36894	-11.3754	-11.3598	-11.2306	-5.94938	-5.52218	-5.9815	-11.0651	-10.9546	-5.10027	-5.52998	-6.21369	-6.79482	-11.1602	-5.46656	-4.43029	-4.99983	-5.24306	-5.57727	-7.45378	-5.19151	-5.78705	-11.0423	-6.76159	-7.33706	-6.38225	-7.26226	-7.14822	-5.56871	-5.55385	-6.45395	-7.12267	-11.1942	-11.241
unknown 3	0.00175297	0.00509956	0.436645	0.153954	0.866394	-8.43863	-8.48972	-8.66162	-8.77555	-8.63553	-6.75959	-8.86419	-8.76431	-8.91808	-8.92064	-8.88953	-9.15194	-9.13626	-9.00711	-9.09974	-8.75514	-9.0914	-8.84163	-8.73111	-8.94122	-8.75943	-8.96233	-9.00464	-8.9367	-8.66455	-6.47752	-6.35148	-8.90208	-7.27392	-8.81119	-8.97072	-7.52143	-8.81879	-9.06012	-9.1884	-8.91013	-8.97901	-8.74315	-9.09138	-6.16163	-8.84865	-9.02454	-8.97067	-9.01753
hypoxanthine	0.0021104	0.0057999	0.44102	0.0621488	0.936837	-10.8503	-11.0571	-11.229	-11.3429	-11.2029	-11.3369	-11.4315	-11.3317	-11.4854	-11.488	-11.4569	-11.7193	-11.7036	-11.5745	-11.6671	-11.3225	-11.6587	-11.409	-11.2985	-11.5086	-11.3268	-11.5297	-11.572	-11.504	-11.2319	-11.0479	-6.29916	-11.4694	-11.5175	-11.3785	-11.5381	-11.6222	-11.3861	-11.6275	-11.7558	-11.4775	-11.5464	-11.3105	-11.6587	-4.2012	-11.416	-11.5919	-11.538	-11.5849
unknown amine 4	0.00212965	0.0057999	2.48862	1.62154	4.36952	-7.41535	-7.59996	-7.77187	-5.53972	-5.10854	-2.98512	-7.97443	-4.20677	-8.02832	-4.83246	-7.99977	-8.26219	-3.01285	-1.85902	-8.20999	-7.86539	-8.20164	-7.95187	-6.93747	-6.00499	-7.86968	-6.13915	-3.55231	-8.04694	-2.77299	-7.59083	-3.60779	-8.01233	-8.06044	-7.92144	-8.08096	-4.23712	-7.92903	-8.17036	-8.29864	-8.02038	-4.1091	-7.8534	-8.20163	-4.23337	-5.01504	-8.13479	-8.08092	-8.12777
unknown sugar 3	0.0020425	0.0057999	0.4476	0.153463	0.88579	-11.0447	-11.0447	-11.2166	-11.3305	-11.1905	-11.3245	-11.4192	-11.3193	-11.473	-11.4756	-11.4445	-11.7069	-11.6912	-11.5621	-11.6547	-9.40105	-11.6464	-11.3966	-11.2861	-11.4962	-11.3144	-11.5173	-11.5596	-11.4917	-11.2195	-7.70228	-11.1401	-11.4571	-11.5052	-11.3662	-11.5257	-11.6098	-11.3738	-11.6151	-11.7434	-11.4651	-9.96443	-11.2981	-11.6464	-11.6833	-11.4036	-11.5795	-11.5256	-11.5725
n-acetyl-putrescine	0.00309486	0.00825295	3.25989	1.84438	7.08831	-7.33943	-7.32523	-7.49713	-5.83272	-6.50327	-3.87123	-7.69969	-6.64442	-7.75359	-4.22366	-7.72503	-7.98745	-5.12182	-7.84262	-7.93525	-7.59065	-7.92691	-7.67714	-3.98915	-7.77673	-7.59494	-4.01668	-4.45681	-5.89313	-3.8258	-7.3161	-4.8909	-7.73759	-7.78571	-7.6467	-7.80622	-4.62631	-5.40339	-7.89563	-8.02391	-7.74564	-5.08849	-7.57866	-7.92689	-6.53338	-7.68416	-7.86005	-7.80618	-7.85304
unknown 4	0.00325434	0.00850113	0.593764	0.375281	0.877708	-7.01891	-7.85489	-8.0268	-6.39369	-5.83476	-8.13473	-8.22936	-8.12948	-8.28325	-8.28581	-6.00408	-8.51711	-8.50143	-8.37229	-8.46491	-8.12031	-7.00349	-7.21829	-8.09628	-6.88765	-6.41767	-5.02122	-8.36982	-8.30187	-8.02972	-4.5024	-7.95027	-3.93297	-8.31537	-6.26782	-7.04598	-8.42001	-8.18396	-8.42529	-6.3054	-5.77728	-8.34418	-8.10832	-8.45656	-6.71455	-8.21382	-8.38972	-7.55363	-8.3827
glycero-gulo-heptose	0.00675621	0.0172959	0.488913	0.229163	0.889128	-9.10898	-9.35595	-9.52786	-9.64179	-9.50176	-9.63579	-9.73042	-9.63055	-9.78431	-9.78687	-9.75576	-9.0872	-10.0025	-9.87335	-9.96598	-9.62138	-9.95763	-9.70786	-9.59734	-8.87651	-7.76655	-7.40827	-9.87088	-9.80293	-9.53078	-9.34682	-9.45133	-7.61257	-9.81643	-9.67743	-7.06184	-9.92107	-9.68503	-8.64138	-8.27746	-9.77637	-9.84524	-9.60939	-8.50294	-9.99453	-9.71489	-9.89078	-9.83691	-9.88376
unknown amine 5	0.00924621	0.0232062	2.4861	1.45114	4.83337	-7.19173	-7.19855	-7.37046	-4.52321	-7.34437	-5.53296	-7.57302	-7.47315	-7.62692	-7.62948	-7.59836	-7.86078	-5.01019	-4.95275	-4.53913	-7.46398	-7.80024	-7.55047	-7.43995	-4.68234	-7.46827	-6.26163	-6.57191	-7.64553	-4.56884	-7.18942	-4.48228	-7.61092	-7.07414	-7.52003	-7.67955	-3.59427	-7.52763	-7.76896	-7.89724	-7.61897	-3.11056	-7.45199	-7.80022	-2.68416	-4.87828	-7.73338	-7.67951	-7.72637
xylulose	0.0107515	0.0264652	0.692302	0.466517	0.961283	-5.48879	-6.24233	-6.41424	-6.52816	-4.65858	-6.52217	-6.6168	-6.51693	-6.67069	-6.67325	-6.64214	-4.28396	-6.88887	-6.75973	-6.85236	-4.38827	-4.17193	-6.59424	-6.48372	-6.69383	-3.79747	-3.59045	-6.75726	-6.68931	-6.41716	-4.10054	-6.33771	-2.81825	-6.70281	-6.56381	-6.72333	-6.80745	-6.5714	-3.49768	-6.94101	-6.66275	-6.73162	-3.08605	-3.43793	-6.88091	-6.60126	-6.77716	-6.72329	-6.77014
fructose-6-phosphate	0.0111751	0.0269888	2.00096	1.31711	3.13768	-7.51894	-5.22736	-7.76554	-6.10502	-7.73945	-4.78854	-5.10889	-7.86823	-3.96157	-4.92367	-7.99345	-6.56908	-8.24018	-8.11103	-8.20366	-7.85906	-5.83932	-7.94555	-7.83503	-8.04514	-7.86335	-8.06625	-6.01752	-5.17104	-7.76847	-6.09281	-7.68902	-8.006	-8.05412	-7.13788	-6.36064	-8.15876	-7.92271	-8.16404	-5.08279	-8.01406	-8.08293	-7.84707	-8.1953	-5.90345	-7.95257	-8.12846	-8.07459	-8.12145
unknown amine 6	0.012847	0.030452	0.525239	0.230892	0.970335	-10.5782	-10.6875	-10.8594	-10.9733	-10.8333	-8.75389	-11.0619	-10.9621	-9.88721	-11.1184	-11.0873	-11.3497	-11.334	-11.2049	-11.2975	-10.9529	-11.2891	-11.0394	-10.9289	-10.3214	-10.9572	-11.1601	-11.2024	-11.1344	-10.8623	-8.80423	-9.07966	-10.5149	-8.30012	-11.0089	-11.1685	-8.45029	-11.0165	-11.2579	-11.3861	-11.1079	-11.1768	-10.9409	-11.2891	-11.326	-11.0464	-11.2223	-11.1684	-11.2153
a_ketoglutarate	0.0163383	0.0380237	0.648822	0.438999	0.901415	-5.90791	-4.32264	-6.53265	-6.64658	-6.50656	-6.64059	-5.1511	-6.63534	-6.78911	-6.79167	-8.24753	-11.5169	-7.00729	-6.87815	-6.97077	-6.62617	-6.96243	-6.71266	-6.60214	-6.81225	-2.26436	-6.83336	-6.87568	-6.80773	-6.53558	-3.43712	-4.76123	-3.93649	-8.18515	-4.86405	-3.17106	-6.92587	-6.68982	-6.93115	-4.22343	-5.7963	-4.59383	-6.61418	-3.80779	-6.99933	-5.12878	-6.89557	-6.8417	-6.88856
threose	0.020713	0.0473441	0.812057	0.668094	0.973208	-6.98539	-4.09327	-6.88345	-8.33652	-7.59502	-9.40192	-5.03896	-8.48818	-6.16894	-6.78553	-10.3816	-3.94569	-8.50957	-10.4991	-10.5918	-8.74111	-10.5834	-8.48324	-10.2231	-10.4333	-2.20147	-7.21426	-10.4967	-7.60392	-10.1566	-7.2393	-10.0771	-7.82103	-4.19176	-10.3032	-3.13291	-9.186	-10.3108	-4.05477	-3.20194	-5.79406	-10.471	-10.2352	-3.8149	-8.94973	-6.35924	-7.01198	-10.4627	-7.27733
mannose	0.0228873	0.051396	1.3915	1.06959	1.81688	-10.5731	-11.1703	-11.3422	-11.4561	-8.14941	-11.4501	-7.70902	-7.00559	-11.5986	-8.93451	-8.199	-11.8325	-11.8168	-9.1348	-9.03822	-7.45682	-6.78375	-8.08247	-11.4116	-11.6218	-11.44	-11.6429	-9.96337	-8.08424	-7.5726	-11.1611	-9.1101	-11.5826	-11.6307	-11.4917	-11.6512	-11.7354	-8.42065	-11.7407	-11.8689	-11.5907	-11.6595	-11.4237	-11.7719	-8.90727	-11.5292	-11.7051	-11.6512	-7.83054
unknown 5	0.0253109	0.0557007	1.57647	1.06801	2.37942	-11.4677	-10.3194	-12.4156	-12.5295	-10.2897	-12.5235	-12.6181	-10.9635	-9.95115	-11.0236	-10.1446	-11.0356	-10.6916	-12.7611	-12.8537	-9.6702	-9.73654	-12.5956	-10.5445	-9.34886	-9.96846	-9.81926	-10.8381	-10.1486	-12.4185	-12.2345	-12.339	-10.0816	-12.7041	-12.5651	-12.7247	-11.7384	-10.6019	-9.52279	-10.5665	-12.6641	-10.4192	-8.6495	-10.4704	-10.7967	-10.2779	-9.78082	-10.5681	-12.7715
unknown sugar 4	0.0256746	0.0557007	1.40363	1.07295	1.84644	-11.8342	-12.3876	-12.5595	-7.75972	-12.5334	-9.63983	-12.762	-10.0212	-10.8153	-10.1504	-10.5675	-13.0498	-9.38304	-9.61802	-12.9976	-8.48746	-12.9892	-12.7395	-8.46703	-8.79929	-12.6573	-12.8602	-12.9025	-12.8345	-12.5624	-12.3784	-8.51517	-12.7999	-9.80865	-12.709	-9.59268	-11.3719	-12.7166	-12.958	-10.6356	-12.808	-12.8769	-12.641	-8.54164	-13.0261	-12.7465	-8.32781	-12.8685	-10.4694
unknown 6	0.0276606	0.0590093	0.509339	0.157886	1.16197	-6.08663	-5.94363	-6.11554	-6.22946	-6.08944	-6.22347	-5.59113	-6.21823	-6.37199	-6.37455	-6.34344	-5.50541	-6.59017	-6.46103	-6.55366	-6.20905	-6.54531	-6.29554	-6.18502	-6.39513	-6.21335	-6.41625	-6.45856	-6.39061	-6.11846	-5.9345	-6.03901	-6.356	-6.40411	-6.26511	-4.57513	-6.50875	-6.2727	-6.51403	-6.64231	-6.36405	-6.43292	-6.19707	-6.5453	-6.58221	-6.30257	-6.47846	-4.73978	-6.47144
2-O-glycerol-d-galactopyranoside 2	0.0290494	0.060956	0.734678	0.516692	0.98925	-13.209	-14.2545	-14.4264	-14.5403	-14.4003	-14.5343	-14.629	-14.5291	-14.6829	-14.6854	-10.9874	-11.2498	-11.3927	-14.7719	-14.8645	-14.5199	-14.8562	-14.6064	-14.4959	-11.8963	-14.5242	-11.01	-14.7694	-14.7015	-14.4293	-14.2454	-10.683	-10.5781	-7.11801	-10.0453	-14.7355	-14.8196	-14.5836	-10.2826	-14.9532	-12.3463	-11.0769	-14.5079	-14.8562	-14.8931	-10.9465	-14.7893	-14.7354	-13.525
aminomalonate	0.0345359	0.0713	0.697751	0.480255	0.975584	-8.33905	-9.17838	-9.35028	-9.46421	-9.32419	-6.7285	-9.55285	-9.45297	-7.71973	-9.6093	-10.2208	-8.81048	-9.82492	-9.69577	-9.7884	-5.76403	-9.78006	-9.53029	-9.41977	-6.30211	-6.01485	-9.65099	-9.6933	-9.62536	-9.35321	-6.94767	-5.20853	-7.72409	-7.97528	-9.49985	-7.05945	-5.8619	-9.50745	-9.74878	-9.87706	-9.59879	-9.34128	-9.43181	-7.52014	-6.47097	-4.12059	-9.7132	-9.65933	-9.70619
thymine	0.045829	0.093113	1.26184	1.0549	1.52302	-11.2878	-9.27704	-12.5193	-6.00698	-7.29778	-8.0988	-13.7293	-13.6294	-9.21627	-6.74737	-13.7546	-14.0171	-14.0014	-13.8722	-6.99315	-11.0728	-13.9565	-13.7067	-5.14528	-7.72598	-6.79264	-4.95961	-10.7635	-13.8018	-6.69135	-9.02814	-5.6793	-13.7672	-10.5306	-13.6763	-10.5957	-8.2166	-10.4502	-8.36166	-12.1298	-13.7752	-5.33502	-13.6083	-10.8367	-5.42253	-7.4112	-8.16704	-13.8358	-13.8826
inositol	0.0523853	0.103159	0.44464	0.227589	0.797075	-2.62476	-1.67947	-1.87095	-3.40514	-2.07679	-1.43198	-3.65777	-2.79794	-4.13251	-3.65747	-3.09143	-2.60403	-5.17424	-5.66634	-3.23654	-1.97657	-2.88914	-3.38505	-4.12649	-0.720038	-1.09404	-2.64529	-4.09389	-3.52455	-5.32378	-1.98677	-2.12585	0.0670387	-3.80359	-2.65527	-1.90508	-2.85974	-5.47802	-2.14497	-2.33512	-3.11572	-3.66616	-2.76236	-2.90109	-2.07001	-3.98037	-2.03098	-3.58239	-3.40895
terephthalic acid	0.051854	0.103159	0.769679	0.584662	1.00153	-10.5406	-8.00083	-9.37284	-12.4844	-8.44756	-11.0297	-12.573	-12.4732	-9.08595	-9.26576	-12.5984	-10.3271	-9.13966	-12.716	-12.8086	-9.09766	-9.94541	-12.5505	-10.7785	-12.6501	-12.4683	-12.6712	-9.55806	-12.6455	-7.3185	-8.15801	-7.92559	-8.28336	-10.0333	-12.52	-9.36482	-10.2897	-12.5276	-9.85699	-12.8972	-12.619	-12.6878	-12.452	-12.8002	-10.3043	-12.5575	-10.0663	-12.6795	-12.7264
threitol	0.0575235	0.111561	1.37624	1.01351	1.89821	-6.61315	-7.8241	-4.51919	-8.10993	-5.71512	-8.10394	-5.71413	-5.987	-6.01021	-5.25624	-4.42295	-6.159	-8.47064	-8.34149	-3.23303	-4.92549	-5.95769	-8.17601	-6.91462	-4.12727	-4.11703	-3.79715	-4.48477	-5.74167	-7.99893	-6.05925	-7.91948	-6.6082	-6.76911	-7.25279	-5.39363	-8.38921	-8.15317	-4.45639	-6.49619	-8.24451	-8.31339	-5.13777	-7.41482	-8.46268	-8.18303	-5.52088	-8.30505	-6.21565
citrate	0.066399	0.126852	0.81553	0.622021	1.02347	-5.5437	-5.75632	-7.20998	-7.3239	-7.18388	-7.31791	-2.89553	-7.31266	-7.46643	-7.46899	-7.43788	-1.809	-7.68461	-7.55547	-2.15656	-4.66551	-4.2892	-4.6841	-7.27946	-7.48957	-7.30779	-7.51068	-7.553	-7.48505	-7.2129	-7.02894	-7.13345	0.792661	-5.78109	-5.67437	-2.6795	-7.0183	-7.36714	-2.17905	-6.65032	-6.37532	-7.52736	-3.35565	-7.63974	-7.67665	-6.31225	-1.61839	-7.51902	-5.30573
unknown 7	0.0695097	0.130842	0.732701	0.472713	1.04579	-11.2933	-11.8948	-12.0667	-12.1806	-12.0406	-10.7625	-12.2693	-12.1694	-12.3232	-12.3257	-12.2946	-12.557	-12.5413	-12.4122	-9.01217	-8.53574	-10.1135	-12.2467	-12.1362	-12.3463	-9.8661	-12.3674	-12.4097	-12.3418	-9.98086	-8.7836	-11.9902	-10.542	-12.3553	-12.2163	-12.3758	-7.93096	-12.2239	-8.78536	-12.5935	-12.3152	-12.3841	-12.1482	-12.4965	-12.5334	-9.22394	-10.52	-12.3757	-12.4226
unknown 8	0.0745431	0.138283	0.375376	0.0678313	1.46669	-9.84262	-9.55824	-9.73014	-9.84407	-9.70405	-9.83808	-9.9327	-9.83283	-9.9866	-9.98916	-9.95804	-10.2205	-10.2048	-9.32054	-10.1683	-9.82366	-10.1599	-9.91015	-9.79963	-10.0097	-9.82795	-10.0308	-10.0732	-10.0052	-9.73307	-9.5491	-9.65361	-9.9706	-10.0187	-9.87971	-10.0392	-9.13725	-9.88731	-10.1286	-10.2569	-9.97865	-10.0475	-9.81167	-10.1599	-10.1968	-8.99526	-10.0931	-10.0392	-10.086
unknown 9	0.0796335	0.145616	0.860542	0.699241	1.02658	-14.1637	-10.4079	-15.8104	-12.3237	-15.7843	-15.9184	-16.013	-9.21813	-16.0669	-16.0694	-16.0383	-16.3008	-16.2851	-16.1559	-16.2486	-9.22085	-16.2402	-15.9904	-15.8799	-16.09	-15.9082	-16.1111	-11.7921	-16.0855	-15.8134	-15.6294	-15.7339	-16.0509	-10.6108	-15.96	-16.1195	-16.2036	-15.9676	-16.2089	-16.3372	-11.5635	-16.1278	-15.892	-16.2402	-16.2771	-9.69624	-15.5885	-16.1195	-16.1663
pipecolate	0.0817162	0.147319	1.59404	1.07088	2.41853	-8.40249	-8.42412	-8.59602	-5.88846	-4.61965	-6.46355	-8.79859	-8.69871	-8.85248	-4.35958	-8.82392	-9.08634	-5.52631	-8.94151	-9.03414	-6.05292	-9.0258	-8.12061	-8.66551	-8.87562	-8.69383	-8.89673	-8.93904	-8.8711	-6.85205	-6.50399	-8.5195	-8.83648	-6.71773	-8.74559	-6.515	-8.98923	-8.75319	-8.99452	-9.1228	-8.84453	-8.91341	-8.67755	-9.02578	-9.0627	-8.78305	-7.55615	-8.90507	-8.95193
triethanolamine	0.107324	0.190798	0.772311	0.510362	1.08273	-11.0106	-11.4495	-11.6214	-11.7353	-11.5953	-11.7293	-11.8239	-9.84535	-9.4596	-11.8804	-11.8493	-12.1117	-8.47156	-11.9669	-12.0595	-9.41884	-12.0511	-11.8014	-11.6909	-8.39982	-11.7192	-11.9221	-11.9644	-11.8964	-11.6243	-11.4403	-11.5448	-11.8618	-11.9099	-11.7709	-11.9305	-12.0146	-11.7785	-12.0199	-12.1481	-11.8699	-8.38691	-11.7029	-12.0511	-9.85828	-11.8084	-11.9843	-11.9304	-11.9773
2-O-Glycerol-d-galactopyranoside 3	0.109162	0.191408	1.23437	0.973771	1.56743	-9.59549	-10.5876	-10.7595	-10.8734	-5.65545	-6.45389	-8.6763	-10.8622	-8.50162	-11.0185	-5.41522	-8.39015	-11.2341	-11.105	-11.1976	-10.853	-11.1893	-6.80108	-8.64435	-6.0265	-10.8573	-6.95621	-11.1025	-7.56055	-10.7624	-10.5784	0.0648625	-10.9999	-8.1884	-7.04256	-11.0686	-11.1527	-10.9166	-8.54235	-11.2863	-11.008	-0.558738	-10.841	-7.20268	-11.2262	-2.3396	-7.81666	-11.0685	-11.1154
phosphoethanolamine	0.118946	0.205745	0.87196	0.734186	1.02588	-7.82664	-3.63579	-10.6513	-5.33502	-3.70439	-3.90099	-6.4141	-10.754	-10.9077	-6.81712	-10.8792	-11.1416	-11.1259	-10.9968	-11.0894	-6.11756	-4.7095	-10.8313	-10.7208	-9.86056	-10.7491	-4.43073	-10.9943	-10.9263	-5.32559	-3.35116	-3.14992	-10.8917	-4.70033	-10.8008	-5.88283	-3.81934	-10.8084	-4.18671	-4.90673	-7.23132	-10.9687	-10.7328	-11.081	-4.21014	-5.06582	-11.0142	-10.9603	-11.0072
pinitol	0.125229	0.213725	1.20667	0.955638	1.53958	-8.69348	-10.2816	-9.14411	-4.41662	-4.69903	-10.5615	-7.57604	-10.5562	-6.13487	-6.56655	-10.6814	-7.23836	-7.36366	-7.42711	-7.80927	-6.0995	-7.61202	-10.6336	-8.8449	-10.7331	-10.5514	-7.15412	-5.8888	-6.92386	-7.67938	-10.2725	-10.377	-10.694	-10.7421	-7.13059	-10.7626	-7.23451	-8.25361	-10.852	-10.9803	-10.7021	-5.41172	-7.93149	-10.8833	-10.9202	-8.62527	-7.11605	-8.11909	-10.2246
glucose	0.140638	0.236864	1.21465	0.969705	1.54503	-0.742557	1.80801	2.30382	3.99304	1.73266	-0.656247	-0.635291	-3.9065	-2.19947	-3.01245	-1.91844	-1.11813	1.99512	-2.28848	-5.94001	1.11875	-0.353837	-0.201415	-0.209171	3.33308	-2.13472	2.29365	-0.972333	0.760076	-1.74999	-0.531953	0.64909	1.77921	-0.708462	-0.596866	-0.86574	0.336212	-3.56702	2.47522	-1.07573	-0.762375	0.578298	-0.92511	-2.07746	1.53512	-1.45962	0.95653	0.65556	-0.363979
unknown 10	0.158158	0.262912	1.4117	0.992904	2.06295	-7.48162	-7.4923	-7.66421	-7.77814	-4.46545	-7.77214	-7.86677	-5.93442	-7.92066	-6.97819	-7.89211	-8.15453	-8.13884	-8.0097	-8.10233	-7.75773	-8.09398	-7.84421	-7.73369	-3.93714	-7.76202	-0.623847	-8.00723	-4.67302	-7.66713	-7.48317	-7.58768	-5.2804	-7.95278	-7.81378	-6.82643	-8.05742	-7.82138	-8.0627	-8.19099	-7.91272	-7.98159	-7.74574	-6.09181	-8.13088	-7.85124	-8.02713	-7.97326	-7.28195
erythronic acid	0.177281	0.28724	0.830453	0.617377	1.08542	-10.2491	-11.3716	-8.21552	-8.84152	-11.5174	-11.6515	-11.7461	-11.6462	-11.8	-11.8025	-11.7714	-12.0338	-12.0182	-11.889	-11.9816	-8.03686	-8.25737	-7.9509	-9.59889	-11.8231	-7.19927	-11.8442	-11.8865	-11.8186	-11.5464	-7.89723	-11.467	-8.59838	-7.21045	-11.6931	-8.34391	-11.9367	-11.7007	-11.942	-8.50635	-8.31579	-9.8225	-11.625	-7.72331	-12.0102	-11.7305	-11.9064	-8.6254	-9.56851
unknown 11	0.176377	0.28724	0.82996	0.621802	1.09544	-11.4796	-9.37162	-13.0379	-13.1519	-11.2134	-10.9545	-11.3529	-13.1406	-9.99498	-13.2969	-9.28736	-11.1353	-9.82329	-9.76265	-13.476	-13.1314	-13.4677	-10.0884	-13.1074	-10.3906	-13.1357	-13.3386	-10.7407	-13.313	-13.0408	-12.8569	-12.9614	-9.75262	-10.6848	-10.5106	-12.5472	-13.4311	-13.1951	-13.4364	-8.20543	-13.2864	-12.3118	-13.1195	-10.949	-13.5046	-13.225	-13.4008	-13.347	-13.3938
succinate	0.192336	0.307738	1.22505	0.983877	1.54841	-2.86801	-2.46226	-2.81858	2.12288	1.10053	1.56116	-6.2137	-2.37116	-7.28861	2.5286	-4.99917	-4.13971	1.49154	-1.86196	-1.31098	-3.56348	-4.00032	-0.548032	-7.20889	-7.2227	-0.057029	1.00193	0.801121	0.071966	-6.99791	-0.231613	-0.654024	-2.79859	-3.10045	-3.32738	-4.28857	-4.89301	-1.29911	-3.40865	-2.91408	-2.4278	1.0847	-5.42562	-0.850479	1.53107	-8.77933	-2.7153	-6.95088	-6.51423
phosphate	0.197108	0.308003	1.3877	0.851461	2.41453	-0.233031	0.988588	0.120932	0.492336	0.801444	1.3992	-0.407095	-1.10599	-1.1433	0.457751	-1.06742	0.110754	-1.02537	-1.00106	0.0925427	0.449551	-0.454429	-1.43646	1.15392	0.790023	-0.136636	0.825404	-0.353299	-2.07316	1.32341	0.681697	1.84069	1.00636	-0.492959	-0.640979	0.896222	0.806283	-0.637047	-0.0697024	-0.287952	-1.03417	1.41188	-0.514712	-0.724329	1.72077	0.891878	0.154589	-2.19091	-0.345231
propanal	0.197314	0.308003	0.491535	0.0717047	1.95411	-12.0122	-11.6812	-11.8531	-11.967	-11.827	-11.961	-12.0557	-11.9558	-12.1096	-12.1121	-12.081	-12.3434	-12.3277	-12.1986	-12.2912	-11.9466	-12.2829	-12.0331	-11.9226	-12.1327	-11.9509	-12.1538	-12.1961	-12.1282	-11.856	-10.0275	-11.7766	-12.0936	-12.1417	-12.0027	-12.1622	-12.2463	-12.0103	-12.2516	-12.3799	-11.3903	-12.1705	-11.9346	-12.2829	-12.3198	-12.0401	-12.216	-12.1622	-12.209
unknown amine 7	0.208184	0.321056	1.53744	0.911697	2.64809	-7.83907	-7.76924	-7.94115	-8.05507	-7.91505	-4.14557	-8.14371	-8.04383	-8.1976	-8.20016	-8.16905	-8.43146	-8.41578	-4.58247	-8.37927	-8.03466	-8.37092	-8.12115	-8.01063	-8.22074	-7.45407	-5.70967	-8.28417	-8.21622	-4.49583	-7.76011	-5.47949	-8.1816	-8.22972	-8.09072	-8.25024	-3.21034	-8.09831	-8.33964	-8.46792	-8.18966	-5.03216	-8.02267	-8.37091	-2.85365	-8.12817	-8.30407	-8.25019	-8.29705
glycerol	0.225784	0.340808	1.18064	0.918342	1.52264	-3.09034	-1.73402	-4.7018	-2.42883	-1.58616	-1.30686	-3.24945	-3.87178	-3.22091	-3.55867	-3.05179	-2.55439	-4.03232	-4.61948	-6.7642	-4.64122	-2.29388	3.25319	-2.76289	-1.19605	-2.66022	0.604024	-4.39943	-2.67299	-3.16406	-3.2132	-3.32609	-2.08561	2.78233	-2.58983	-1.11351	-4.53442	-5.55161	-2.51635	-0.640709	-3.68845	-1.95202	-3.85273	-5.14424	-2.24001	-4.09325	-2.47785	-3.82633	-3.90204
malate	0.226318	0.340808	1.22199	0.897897	1.67258	-6.02992	-3.32543	-5.55598	-3.49968	-6.67978	-5.51695	-7.72407	-7.6242	-7.77796	-3.01784	-6.17042	-4.60913	-5.92023	-5.15156	-6.95878	-5.82745	-4.81993	-7.70151	-7.59099	-7.8011	-6.02699	-5.92197	-3.33046	-4.02122	-7.52443	-3.93248	-7.44498	-3.63796	-7.81008	-6.09106	-4.0094	-6.20164	-3.79094	-6.42034	-5.68096	-4.77214	-4.07792	-7.60304	-7.95127	-4.33169	-6.42205	-5.25822	-6.71168	-4.86299
unknown 12	0.230865	0.343613	1.27441	0.911773	1.7641	-11.7977	-11.9618	-12.1337	-8.63909	-12.1076	-7.63977	-12.3362	-12.2364	-6.44088	-12.3927	-12.3616	-12.624	-10.0633	-12.4792	-12.5718	-12.2272	-11.4815	-12.3137	-12.2032	-12.4133	-12.2315	-10.2549	-12.4767	-12.4087	-12.1366	-7.74928	-12.0571	-12.3741	-12.4222	-12.2832	-9.4972	-10.1645	-12.2908	-12.5322	-8.76773	-12.3822	-12.4511	-12.2152	-8.47457	-12.6003	-12.3207	-12.4966	-12.4427	-12.4896
xylopyranose	0.287967	0.423676	1.59907	0.782289	3.21314	-10.5748	-8.99381	-10.4693	-10.5832	-10.4432	-8.08996	-10.6718	-10.5719	-10.7257	-10.7283	-10.6972	-10.9596	-10.9439	-10.8147	-10.9074	-10.5628	-10.899	-10.6493	-10.5387	-10.7488	-10.5671	-7.96568	-10.8123	-10.7443	-10.4722	-10.2882	-10.3927	-10.7097	-10.7578	-10.6188	-10.7783	-10.8625	-10.6264	-10.8677	-10.996	-10.7178	-10.7866	-10.5508	-10.899	-10.9359	-10.6563	-9.0132	-10.7783	-10.8252
glyceric_acid	0.303372	0.436311	0.864041	0.664253	1.12706	-5.7624	-4.12246	-4.44352	-5.89801	-5.97289	-5.02246	-6.46336	-9.44763	-5.92289	-7.61636	-9.57284	-2.77762	-5.03978	-7.33743	-7.32007	-4.36591	-4.79642	-9.52495	-7.08594	-3.83973	-4.47862	-6.29517	-7.02671	-7.01639	-5.62072	-5.01913	-4.78475	-4.8877	-6.27018	-9.49451	-4.18875	-4.46871	-9.50211	-3.97876	-5.07356	-4.66954	-4.86941	-3.69282	-6.92391	-4.30872	-6.16046	-6.71545	-6.68882	-6.77286
unknown 13	0.303049	0.436311	0.878219	0.676557	1.10791	-12.1597	-13.2601	-13.432	-13.546	-9.14105	-13.54	-13.6346	-13.5347	-13.6885	-13.6911	-13.6599	-13.9224	-13.9067	-13.7775	-10.5472	-9.94214	-9.53573	-13.6121	-13.5015	-7.65662	-13.5299	-8.14231	-13.7751	-13.7071	-9.13145	-9.01959	-13.3555	-13.6725	-13.7206	-13.5816	-13.7411	-8.75551	-13.5892	-8.14296	-9.68295	-13.6806	-13.7494	-13.5136	-13.8618	-13.8987	-13.6191	-12.5958	-13.7411	-13.788
unknown sugar 5	0.323169	0.459618	0.821761	0.520368	1.20915	-9.80664	-10.093	-8.87304	-10.3788	-10.2388	-10.3728	-10.4674	-10.3676	-10.5213	-10.5239	-6.87137	-7.96021	-10.7395	-10.6104	-7.12865	-10.3584	-9.08522	-10.4449	-10.3344	-10.5445	-10.3627	-10.5656	-10.6079	-10.5399	-10.2678	-10.0838	-10.1883	-10.5053	-10.5534	-10.4144	-10.574	-10.6581	-10.422	-7.28658	-10.2068	-10.5134	-10.5823	-8.31348	-10.6946	-10.7316	-10.4519	-10.6278	-10.5739	-10.6208
unknown amine 8	0.327525	0.460695	1.95358	0.629237	5.83789	-10.4791	-10.1872	-8.93215	-9.88814	-10.333	-10.467	-10.5617	-10.4618	-10.6156	-10.6181	-10.587	-10.8494	-10.8337	-10.7046	-10.7972	-10.4526	-10.7889	-10.5391	-10.4286	-10.6387	-10.4569	-8.87967	-10.7021	-10.6342	-9.17909	-10.1781	-9.13885	-10.5996	-10.6477	-10.5087	-10.6682	-9.18523	-10.5163	-10.7576	-10.8859	-10.6076	-10.6765	-10.4406	-10.7889	-9.07059	-10.5461	-10.722	-10.6682	-10.715
amphetamine	0.373382	0.519488	0.918419	0.749395	1.11174	-8.15306	-7.1726	-11.5946	-11.7085	-6.68147	-5.30845	-11.7972	-9.0185	-11.8511	-9.89964	-7.65892	-7.06975	-6.97458	-11.9401	-7.6349	-5.433	-6.62122	-6.82413	-9.38239	-10.3427	-11.6924	-6.38147	-10.3055	-9.42449	-4.246	-6.29383	-0.852021	-6.6658	-1.79217	-11.7442	-6.57015	-4.32855	-11.7518	-6.89674	-6.9076	-7.73014	-5.64309	-9.21993	-9.67526	-5.77595	-3.28438	-9.59989	-10.9129	-9.77489
unknown sugar 6	0.379903	0.522877	1.84125	0.623688	5.65305	-10.053	-9.70262	-8.97751	-9.98845	-9.84843	-7.50536	-10.0771	-9.97721	-10.131	-10.1335	-10.1024	-10.3648	-10.3492	-10.22	-10.3126	-9.96804	-10.3043	-10.0545	-9.94401	-10.1541	-9.97233	-10.1752	-10.2175	-10.1496	-9.87745	-9.69348	-9.79799	-10.115	-10.1631	-10.0241	-10.1836	-10.2677	-10.0317	-10.273	-10.4013	-10.123	-10.1919	-9.95605	-10.3043	-10.3412	-10.0615	-10.2374	-10.1836	-10.2304
proline	0.387175	0.527217	0.928694	0.80546	1.06229	-10.0545	-10.8412	-4.20658	-10.0742	-13.8848	-3.23655	-14.1135	-3.95245	-14.1674	-14.1699	-14.1388	-14.4012	-14.3855	-14.2564	-9.73432	-8.58724	-9.87475	-14.0909	-13.9804	-2.67776	-1.78038	-8.34999	-14.2539	-14.186	-10.0896	-8.59113	-9.14352	-9.37803	-6.37399	-14.0605	-6.34771	-5.71572	-14.0681	-14.3094	-6.23918	-9.42438	-7.54897	-13.9924	-8.86556	-7.21786	-9.67524	-11.9137	-14.22	-14.2668
ribofuranose	0.394763	0.531891	1.75169	0.49847	5.67862	-6.34962	-6.02984	-6.20174	-6.31567	-6.17565	-5.03196	-5.81941	-6.30443	-6.4582	-6.46076	-6.42964	-6.69206	-6.67638	-6.54723	-5.31225	-6.29526	-6.63152	-6.38175	-6.27123	-6.48134	-6.29955	-6.50245	-6.54476	-6.47681	-6.20467	-6.02071	-6.12521	-6.4422	-6.49032	-6.35131	-4.56344	-6.59495	-6.35891	-6.60024	-6.72852	-6.45025	-6.51913	-6.28327	-6.6315	-6.66842	-6.38877	-6.56466	-6.51079	-6.55765
beta-galactopyranoside	0.401852	0.535802	0.847179	0.613478	1.20341	-4.27254	-3.58894	-3.76085	-3.87478	-3.73476	-3.86879	-3.96341	-3.86354	-4.01731	-4.01987	-9.54759	-9.81	-4.23549	-4.10634	-4.19897	-3.85437	-4.19063	-3.94086	-3.83034	-4.04045	-3.85866	-4.06156	-4.10387	-4.03592	-3.76378	-3.57981	-5.09622	-4.00131	-9.60826	-3.91042	-4.06994	-4.15406	-3.91802	-4.15935	-4.28763	-4.00936	-2.76914	-3.84238	-4.19061	-4.22753	-3.50308	-4.12377	-4.0699	-4.11676
ribose	0.434607	0.573502	0.913185	0.720774	1.17658	-3.57069	-1.42599	-2.53	-3.13902	-3.30063	-3.76089	-4.55441	-3.78671	-2.85525	-2.87547	-3.74432	-8.83451	-3.59361	-3.73139	-4.82856	-7.04464	-5.2581	-4.16012	-0.684841	-3.0495	-2.76945	-2.7108	-3.8672	-4.10921	-3.96845	-3.08331	-4.30013	-1.62426	-1.6864	-3.81767	-2.54607	-4.36501	-5.4047	-9.32758	-2.11926	-3.9152	-1.34071	-3.9158	-3.7111	-3.9932	-4.64026	-3.12664	-4.88134	-4.23418
glucopyranoside	0.441229	0.576298	0.865555	0.613536	1.20993	-6.12886	-3.79141	-4.68973	-3.89185	-5.04635	-4.78362	-5.42494	-7.84327	-7.99704	-7.9996	-4.90374	-5.18725	-6.65403	-8.08607	-8.1787	-4.63131	-6.41879	-6.02255	-7.81007	-5.25477	-7.83839	-6.80565	-8.0836	-8.01565	-7.15862	-4.61533	-5.04409	-3.06836	-5.05454	-5.75343	-5.84544	-4.82521	-7.89775	-5.44338	-5.81574	-5.6955	-8.05797	-6.4514	-8.17034	-6.91998	-6.89822	-8.1035	-6.7862	-8.09649
maltose	0.462271	0.597683	1.08806	0.917126	1.30195	-1.01578	1.28945	3.12975	2.13128	4.32361	-1.71951	0.704455	-7.52882	-2.32351	-4.51504	2.88571	1.20887	4.04263	-7.77162	-7.86425	2.23845	0.0555536	0.944745	-2.84394	3.71286	-4.00609	1.3	-2.53856	0.360594	-6.84416	2.15577	-2.07619	1.73795	0.684121	1.79512	-1.93069	-4.28739	-7.5833	4.25338	0.75346	-0.994437	-2.47865	-0.87389	0.0260062	-2.34674	-4.93121	0.378747	0.392488	-0.750296
2-methyl-2,3-dihydroxypropanoate	0.487263	0.611468	1.09523	0.848537	1.38215	-9.09199	-9.51624	-9.68815	-9.80207	-7.74096	-6.762	-9.89071	-7.26678	-9.9446	-9.94716	-2.60218	-10.1785	-10.1628	-6.99486	-10.1263	-9.78166	-10.1179	-9.86815	-9.75763	-4.73803	-8.44542	-7.21969	-10.0312	-9.96322	-7.90921	-9.50711	-9.61162	-9.92861	-9.97672	-9.83772	-9.99724	-10.0814	-9.84531	-10.0866	-10.2149	-9.93666	-10.0055	-2.62263	-10.1179	-10.1548	-9.87517	-10.0511	-9.9972	-10.0441
fructose	0.485362	0.611468	1.11328	0.842859	1.49265	-7.5788	-9.54697	-5.45854	-6.25936	-5.11404	-9.82681	-9.92143	-7.63649	-6.37983	-6.87903	-7.68153	-4.76644	-5.47608	-7.03744	-10.157	-6.10261	-5.46853	-9.16862	-6.12851	-9.99847	-9.81668	-6.51654	-7.48161	-6.29002	-9.7218	-9.53783	-6.32976	-6.57567	-8.33067	-7.98401	-4.9812	-10.1121	-9.87604	-7.09692	-8.91704	-7.99073	-5.05841	-5.71677	-10.1486	-10.1855	-9.9059	-4.4967	-7.63811	-6.40132
n-acetyl-galactosaminitol	0.482371	0.611468	2.13994	0.366563	12.1178	-9.96863	-9.59789	-9.76979	-9.88372	-9.7437	-8.49516	-9.97236	-9.87248	-10.0262	-10.0288	-9.9977	-10.2601	-10.2444	-10.1153	-10.2079	-9.86331	-10.1996	-9.9498	-9.83928	-10.0494	-9.8676	-10.0705	-10.1128	-10.0449	-9.77272	-9.58876	-9.69327	-10.0103	-10.0584	-9.91937	-8.75261	-10.163	-9.92696	-10.1683	-10.2966	-10.0183	-10.0872	-9.85132	-10.1996	-10.2365	-9.95682	-10.1327	-10.0788	-10.1257
unknown 22	0.494868	0.614982	0.857932	0.532435	1.29763	-11.4092	-11.8179	-11.9898	-12.1037	-11.9637	-9.78177	-8.51032	-12.0925	-12.2463	-12.2488	-12.2177	-12.4801	-12.4645	-12.3353	-10.5051	-9.0283	-10.8213	-12.1698	-12.0593	-12.2694	-12.0876	-12.2905	-12.3328	-12.2649	-11.4079	-8.69734	-10.5419	-8.85938	-9.99067	-10.0141	-12.2989	-12.383	-12.147	-12.3883	-8.94083	-10.8301	-12.3072	-12.0713	-8.73259	-12.4565	-12.1768	-12.3527	-9.53531	-12.3457
1,3,4-dihydroxybutanoate	0.501216	0.616882	0.892079	0.595877	1.25163	-12.2539	-12.5855	-12.7574	-12.8714	-12.7313	-12.8654	-12.96	-12.8601	-13.0139	-13.0165	-12.9853	-12.0601	-13.2321	-13.1029	-13.1956	-12.851	-13.1872	-9.11062	-12.8269	-10.2883	-12.8553	-10.2381	-13.1005	-9.98917	-12.7604	-12.5764	-9.65059	-9.6103	-13.046	-12.907	-13.0665	-13.1507	-12.9146	-13.1559	-10.7316	-8.77429	-13.0748	-12.839	-13.1872	-13.2241	-12.9445	-13.1204	-13.0665	-13.1133
n-acetylglucosamine	0.515566	0.6285	1.07823	0.866402	1.33024	-6.73439	-2.83229	-8.34653	-2.47014	-8.32044	-8.45447	-8.54909	-8.44922	-8.60298	-6.61466	-8.57443	-4.48583	-4.91549	-8.69202	-8.78465	-7.38985	-3.58299	-8.52653	-4.8847	-3.59243	-7.30805	-2.91911	-8.68955	-5.67659	-3.384	-4.50272	-5.15404	-4.21608	-6.8186	-8.4961	-3.93179	-8.73974	-8.5037	-0.890212	-8.87331	-8.59504	-5.35434	-3.77389	-5.4718	-2.92982	-8.53356	-6.65014	-8.65558	-8.70243
unknown 14	0.534194	0.645065	0.854739	0.477799	1.37348	-11.7286	-11.7177	-11.8897	-12.0036	-10.1778	-8.93156	-12.0922	-11.9923	-12.1461	-12.1487	-12.1176	-12.38	-12.3643	-12.2351	-12.3278	-11.9832	-9.45546	-12.0697	-11.9591	-12.1692	-11.9875	-12.1904	-12.2327	-12.1647	-8.97733	-11.7086	-9.35886	-12.1301	-12.1782	-12.0392	-12.1987	-12.2829	-12.0468	-12.2881	-12.4164	-12.1382	-12.207	-11.9712	-12.3194	-12.3563	-12.0767	-12.2526	-12.1987	-12.2456
beta-aminobutyrate	0.552368	0.660777	0.905925	0.653642	1.21324	-7.72947	-8.71116	-8.88306	-8.99699	-8.85697	-8.991	-9.08562	-5.5428	-9.13952	-7.21645	-3.98875	-4.25117	-9.3577	-6.18134	-6.85687	-8.97658	-9.31284	-9.06307	-7.3977	-9.16266	-8.98087	-9.18377	-5.42287	-9.15813	-7.37394	-8.70202	-3.68432	-9.12352	-4.04942	-9.03263	-9.19215	-9.27627	-9.04023	-9.28156	-9.40984	-9.13157	-4.07824	-4.31098	-6.38183	-9.34974	-3.94788	-9.24598	-8.60722	-9.23897
unknown 23	0.578694	0.685859	0.88622	0.540732	1.29778	-11.6995	-11.8054	-11.9773	-12.0912	-11.9512	-7.88616	-12.1799	-12.08	-12.2337	-12.2363	-12.2052	-12.4676	-12.4519	-12.3228	-12.4154	-12.0708	-12.4071	-12.1573	-8.06715	-12.2569	-12.0751	-12.278	-12.3203	-12.2524	-11.9802	-11.7963	-11.9008	-10.9637	-12.2659	-12.1269	-12.2864	-12.3705	-12.1345	-12.3758	-8.59937	-12.2258	-12.2947	-12.0588	-10.1673	-12.444	-12.1643	-12.3402	-12.2863	-12.3332
myo-inositol	0.604518	0.709893	1.13003	0.740063	1.67523	-9.09568	-6.40449	-9.66113	-7.51865	-7.14515	-6.70344	-9.86369	-9.76382	-9.91759	-9.92015	-9.88903	-10.1515	-10.1358	-10.0066	-6.86396	-9.75465	-7.41625	-9.84114	-9.73062	-9.94073	-9.75894	-8.2275	-10.0042	-9.9362	-6.3637	-6.30982	-5.15094	-9.90159	-7.77683	-9.8107	-8.76788	-6.30401	-9.8183	-7.10339	-8.2869	-9.90964	-7.44771	-9.74266	-10.0909	-10.1278	-6.7015	-10.0241	-9.97018	-10.017
unknown 16	0.638525	0.735254	1.13168	0.678837	1.80049	-7.7718	-5.67402	-8.02584	-5.2446	-6.02756	-8.13378	-8.2284	-8.12853	-8.2823	-8.28486	-8.25374	-8.51616	-6.5873	-8.37133	-8.46396	-8.11936	-7.27153	-8.20585	-8.09533	-8.30544	-8.12365	-5.96216	-8.36886	-8.30091	-8.02877	-7.8448	-7.94931	-8.2663	-6.91157	-7.18603	-5.88088	-7.11203	-8.18301	-6.1095	-8.55262	-8.27435	-7.01326	-8.10737	-8.4556	-8.49252	-8.21287	-7.80387	-8.33489	-8.38175
unknown 17	0.64053	0.735254	1.05821	0.835984	1.31566	-14.0332	-14.8177	-10.949	-15.1035	-14.9635	-15.0975	-15.1922	-10.017	-10.8022	-10.5675	-15.2175	-15.4799	-15.4642	-15.3351	-15.4277	-9.25349	-12.7958	-11.3173	-15.0591	-15.2692	-15.0874	-15.2903	-15.3326	-15.2647	-14.9925	-14.8086	-14.9131	-11.4101	-10.5797	-10.1242	-15.2987	-9.85601	-15.1468	-15.3881	-10.8392	-15.2381	-15.307	-15.0711	-13.6232	-15.4563	-15.1766	-15.3525	-15.2986	-15.3455
valine	0.643347	0.735254	0.900547	0.655668	1.25731	-4.97823	-4.95182	-8.4157	-3.77329	-3.39632	-2.88966	-8.61826	-4.46428	-4.45136	-3.5193	-8.6436	-8.90602	-3.0331	-4.33096	-4.83381	-4.83515	-4.54044	-5.2278	-3.95165	-4.06541	-2.33962	-8.71641	-3.17048	-5.91953	-2.63804	-4.16049	-2.69383	-4.36607	-3.59293	-7.17867	-4.33992	-2.90495	-4.66007	-4.73918	-5.42056	-5.49997	-3.03637	-8.49723	-5.38069	-2.05973	-3.79412	-8.77862	-7.08862	-8.7716
mannonate	0.673918	0.763376	0.891859	0.473358	1.49384	-8.22532	-6.16382	-6.83929	-8.55267	-8.41265	-8.54668	-8.6413	-8.54143	-8.6952	-8.69776	-8.66664	-8.92906	-6.10136	-8.78423	-8.87686	-8.53226	-8.86852	-8.61875	-8.50823	-7.79276	-8.53655	-8.73945	-8.78176	-8.71381	-8.44167	-8.25771	-7.03462	-5.43614	-8.72732	-8.58831	-8.74783	-8.83195	-8.59591	-5.71488	-8.96552	-8.68725	-7.21168	-8.52027	-8.8685	-5.76657	-8.62577	-8.80166	-8.74779	-8.79465
1,2,4-butanetriol	0.692847	0.775353	0.871836	0.352026	1.74666	-12.7601	-12.5952	-12.7671	-12.881	-11.0347	-12.875	-12.9696	-12.8698	-13.0235	-13.0261	-12.995	-13.2574	-11.3802	-13.1126	-13.2052	-12.8606	-13.1968	-12.9471	-12.8365	-13.0467	-12.8649	-13.0678	-13.1101	-13.0421	-12.77	-12.586	-12.6905	-13.0075	-13.0556	-12.9166	-10.4471	-13.1603	-12.9242	-13.1656	-13.2938	-13.0156	-11.3835	-12.8486	-13.1968	-13.2337	-12.9541	-9.87512	-13.0761	-13.123
unknown 18	0.696606	0.775353	1.1484	0.517159	2.22505	-8.52322	-8.32528	-8.49719	-6.81678	-7.12978	-8.60512	-8.69975	-8.59988	-8.75364	-6.95053	-8.72509	-8.98751	-8.97182	-8.84268	-8.93531	-8.59071	-8.92696	-8.67719	-8.56667	-8.77678	-8.595	-8.7979	-8.84021	-8.77226	-5.4702	-8.31615	-5.85173	-8.73765	-8.78576	-8.64676	-8.80628	-8.8904	-8.65435	-8.89568	-9.02396	-8.7457	-6.90373	-8.57872	-8.92695	-8.96386	-8.68422	-8.86011	-8.80624	-8.85309
galactopyranose	0.703343	0.776103	0.947809	0.724626	1.21157	-8.62134	-5.61844	-9.8361	-9.95003	-5.33159	-7.37629	-10.0387	-9.93879	-10.0926	-10.0951	-10.064	-10.3264	-5.64826	-10.1816	-10.2742	-9.92962	-7.17329	-10.0161	-9.90558	-4.39743	-9.93391	-5.15656	-10.1791	-10.1112	-9.83902	-7.26539	-6.51069	-6.13498	-10.1247	-9.98567	-10.1452	-6.49411	-9.99327	-4.406	-10.3629	-10.0846	-7.87267	-9.91763	-10.2659	-6.14967	-10.0231	-7.32687	-10.1451	-10.192
allose	0.79335	0.867938	0.914154	0.283485	2.04852	-9.80513	-9.56148	-9.73338	-9.84731	-9.70729	-9.84132	-9.93595	-9.83607	-9.98984	-9.9924	-9.57819	-9.8406	-10.208	-10.0789	-10.1715	-9.8269	-8.61578	-9.91339	-9.80287	-10.013	-9.83119	-10.0341	-10.0764	-10.0085	-9.73631	-9.55235	-9.27376	-9.97384	-7.11805	-9.88295	-10.0425	-10.1266	-9.89055	-10.1319	-10.2602	-9.98189	-9.66767	-9.81491	-10.1631	-10.2001	-9.53731	-10.0963	-10.0424	-10.0893
1-phenyl-1,2-ethanediol	0.810131	0.871401	1.10368	0.386543	2.49853	-11.3774	-11.0791	-11.251	-11.365	-11.225	-10.7741	-11.4536	-11.3537	-11.5075	-11.5101	-11.479	-11.7414	-11.7257	-11.5965	-11.6892	-11.3446	-11.6808	-11.4311	-11.3205	-11.5306	-11.3489	-9.51348	-11.5941	-11.5261	-11.254	-11.07	-11.1745	-11.4915	-11.5396	-11.4006	-11.5601	-11.6443	-11.4082	-11.6495	-8.70021	-11.4996	-11.5684	-11.3326	-11.6808	-11.7177	-11.4381	-11.614	-11.5601	-11.607
unknown sugar 7	0.806857	0.871401	0.932788	0.460198	1.62724	-10.369	-10.2806	-9.86757	-10.5664	-10.4264	-10.5604	-10.655	-10.5551	-10.7089	-10.7115	-10.6804	-9.06598	-10.9271	-10.7979	-10.8906	-10.546	-10.8822	-10.6325	-10.5219	-10.7321	-10.5503	-7.80456	-10.7955	-10.7275	-10.4554	-10.2714	-10.3759	-10.6929	-10.741	-10.602	-10.7615	-10.8457	-10.6096	-10.851	-8.97982	-10.701	-8.25381	-10.534	-10.0385	-10.9191	-10.6395	-10.8154	-8.44441	-10.8084
ethyl-glucopyranoside	0.857299	0.906895	0.975282	0.734825	1.27946	-8.57877	-8.4463	-7.16289	-7.22258	-6.72827	-9.87467	-5.62468	-9.86942	-8.0207	-10.0257	-9.99464	-10.2571	-7.65312	-10.1122	-10.2049	-5.61208	-7.58481	-9.94674	-9.83622	-6.64732	-9.86454	-10.0674	-6.27503	-10.0418	-9.76966	-9.5857	-9.69021	-5.73071	-6.29607	-9.9163	-7.28952	-10.1599	-9.9239	-10.1652	-10.2935	-10.0152	-10.0841	-7.82119	-10.1965	-7.91063	-9.95376	-6.83066	-7.86212	-10.1226
unknown sugar 8	0.853948	0.906895	0.956219	0.591309	1.41911	-10.3691	-7.28051	-10.7577	-10.8717	-10.7316	-8.01731	-10.9603	-10.8604	-11.0142	-11.0168	-10.9856	-11.2481	-11.2324	-11.1032	-11.1959	-10.8513	-11.1875	-10.9377	-10.8272	-11.0373	-6.59838	-11.0584	-11.1008	-11.0328	-7.75801	-7.97552	-6.82909	-10.9982	-11.0463	-10.9073	-11.0668	-7.87927	-10.9149	-11.1562	-11.2845	-11.0062	-11.0751	-10.8393	-11.1875	-6.82098	-7.71431	-11.1207	-11.0668	-11.1136
fumarate	0.887281	0.923349	1.02182	0.788636	1.31696	-11.2478	-7.84273	-12.9692	-7.56305	-12.9431	-9.04887	-13.1718	-13.0719	-13.2257	-13.2282	-13.1971	-9.91192	-7.65163	-10.1414	-9.68754	-13.0627	-13.399	-13.1492	-13.0387	-12.6639	-10.2066	-8.60329	-8.48696	-13.2443	-12.9721	-8.96032	-12.8927	-8.45797	-10.4222	-13.1188	-9.77598	-10.1677	-8.23433	-12.3304	-13.496	-10.7861	-7.63267	-13.0507	-10.6923	-13.4359	-9.92186	-13.3321	-13.2783	-10.5047
unknown 19	0.882415	0.923349	1.04474	0.558387	1.73976	-12.13	-11.9801	-12.152	-12.266	-12.1259	-12.26	-12.3546	-12.2547	-12.4085	-12.4111	-12.3799	-9.28858	-9.28255	-12.4975	-12.5902	-12.2456	-12.5818	-12.332	-12.2215	-12.4316	-12.2498	-12.4527	-12.4951	-12.4271	-12.155	-11.971	-12.0755	-12.3925	-12.4406	-12.3016	-12.4611	-12.5453	-12.3092	-10.9267	-9.56244	-12.4005	-12.4694	-12.2336	-12.5818	-12.6187	-12.3391	-12.515	-12.4611	-12.5079
2-ketobutyrate	0.915171	0.944692	1.01552	0.748555	1.35667	-6.96697	-7.53501	-5.92304	-7.82084	-7.68082	-7.81485	-4.86278	-7.8096	-7.96337	-7.96593	-7.74157	-7.95784	-6.62722	-8.0524	-4.27049	-7.80043	-8.13669	-4.04833	-7.7764	-4.19197	-7.80472	-4.69687	-8.04993	-7.98198	-7.70984	-7.52588	-7.8723	-7.94737	-2.2118	-5.80507	-8.016	-8.10012	-7.86408	-8.10541	-4.32233	-7.95542	-11.3147	-4.62359	-8.13667	-8.17359	-11.1844	-4.55351	-4.95443	-4.80516
unknown 20	0.935774	0.955813	0.985834	0.739869	1.33121	-8.67999	-9.59525	-11.2104	-7.02763	-8.05155	-7.48093	-11.4129	-7.50607	-8.47562	-8.20456	-11.4383	-11.7007	-7.83429	-8.12806	-7.23724	-11.3039	-6.1403	-11.3904	-6.43106	-8.11416	-6.07522	-7.78255	-6.53861	-11.4854	-6.30538	-7.5099	-7.1685	-11.4508	-8.20274	-11.3599	-7.56412	-6.7414	-6.85485	-6.89323	-7.61596	-11.4589	-6.23519	-8.45034	-11.6401	-7.27036	-7.3859	-8.94267	-11.5194	-11.5663
uracil	0.940878	0.955813	1.00711	0.839114	1.19457	-8.47249	-3.64045	-10.559	-6.44469	-10.5329	-4.17207	-10.7616	-10.6617	-10.8155	-7.95014	-10.7869	-11.0493	-11.0336	-10.9045	-3.35632	-10.6525	-10.9888	-10.739	-4.36254	-5.67824	-9.07758	-5.25523	-10.902	-10.8341	-4.54358	-6.76119	-2.49582	-4.69535	-4.30717	-10.7086	-5.19276	-4.62015	-10.7162	-10.9575	-11.0858	-10.8075	-4.51178	-10.6405	-10.9888	-2.64527	-3.79476	-7.74984	-10.8681	-10.9149
unknown 21	0.950853	0.95834	1.03567	0.282995	2.86466	-11.945	-11.6187	-11.7906	-11.9045	-11.7645	-10.1221	-11.9932	-11.8933	-12.0471	-12.0496	-12.0185	-12.2809	-12.2652	-12.1361	-12.2287	-11.8841	-12.2204	-11.9706	-11.8601	-12.0702	-11.8884	-12.0913	-12.1336	-12.0657	-11.7935	-10.1067	-11.7141	-12.0311	-12.0792	-11.9402	-12.0997	-12.1838	-11.9478	-12.1891	-12.3174	-12.0391	-12.108	-11.8721	-12.2204	-12.2573	-11.9776	-12.1535	-12.0997	-12.1465
n-phenyl-ethylenediamine	0.965929	0.965929	0.986325	0.536079	1.69463	-11.802	-11.8978	-12.0697	-12.1836	-12.0436	-12.1776	-12.2723	-12.1724	-12.3262	-12.3287	-10.3616	-12.56	-12.5443	-12.4152	-10.1205	-12.1632	-10.5504	-12.2497	-12.1392	-12.3493	-12.1675	-12.3704	-8.80592	-12.3448	-6.89874	-11.8887	-11.9932	-11.7253	-12.3583	-10.2756	-12.3788	-12.4629	-12.2269	-10.3359	-12.5965	-10.8286	-12.3871	-12.1512	-12.4995	-12.5364	-12.2567	-12.4326	-10.3109	-10.3365
[truncated: 88 more columns]
