# Supplementary material for: A multi-platform metabolomics approach identifies highly specific biomarkers of bacterial diversity in the vagina of pregnant and non-pregnant women
Source: Sci Rep. 2015 Sep 21;5:14174. doi: 10.1038/srep14174 (PMC4585667; doi:10.1038/srep14174)
Supplement: Supplementary Table S4 [file srep14174-s5.xls]

## Sheet: S Table 4.txt
Supplementary Table S4: Taxonomic assignments and read counts in each sample.
Taxa	1	3	4	5	6	7	8	9	10	11	12	13	14	15	16	17	18	19	20	21	22	23	24	25	26	27	28	29	30	31	32	33	34	35	36	37	38	39	40	41	42	43	44	45	46	47	48	49	50
Firmicutes;Bacilli;Lactobacillales;Lactobacillaceae;Lactobacillus_iners	103049	97050	22661	19911	65937	17375	73695	69082	17196	123944	10699	69815	116121	39879	30240	120001	92547	99486	79174	15964	40591	14026	75280	31225	92866	16198	54735	22113	19992	17631	70912	48879	27018	14060	13943	55242	71520	66582	12975	77023	12259	14782	7911	73784	107571	61736	10825	75198	130405
Firmicutes;Bacilli;Lactobacillales;Lactobacillaceae;Lactobacillus_crispatus	3529	2715	44099	2806	3205	2862	2748	1052	62780	9966	3593	1447	2395	2146	1192	1683	4412	2902	3220	27686	3027	30868	3105	1296	7707	23604	4373	21829	2595	34940	1450	1824	68660	29874	4129	4445	4024	4440	14098	1877	6214	4595	72102	2077	3630	12917	23887	2691	8270
Firmicutes;Bacilli;Lactobacillales;Lactobacillaceae;Lactobacillus	1722	1229	4252	2431	919	6875	2350	979	5877	1545	19369	668	1734	956	646	732	843	644	704	2400	1641	3216	630	305	1325	4883	654	2851	4858	5282	296	306	39382	23551	6560	1330	2185	2191	2521	1174	7230	1370	7050	1087	1667	2923	4606	1114	1884
Firmicutes;Bacilli;Lactobacillales;Lactobacillaceae;Lactobacillus_gasseri/johnsonii	1491	1210	1392	903	1042	87437	1957	821	1937	843	1858	1549	1293	865	1286	1069	51	41	203	91	114	784	375	35	370	63	441	337	416	123	298	177	2931	1840	26286	578	585	2127	1379	513	1666	565	1419	1190	888	587	19341	834	1066
Firmicutes;Bacilli;Lactobacillales;Lactobacillaceae;Lactobacillus_jensenii	791	553	750	37669	466	822	7735	714	2719	630	426	359	440	456	359	346	78	3285	166	434	81	215	96	131	72	135	171	981	49	66	37	28	1876	289	366	603	206	21831	292	309	255	302	213	169	216	207	135	155	415
Actinobacteria;Actinobacteria;Bifidobacteriales;Bifidobacteriaceae;Gardnerella	6350	92435	2095	3850	1905	2365	3612	17652	3679	3337	1865	2267	4150	57962	22526	6565	5126	45951	1890	1165	717	1729	3296	29192	3440	23463	8700	1750	28848	3441	5584	3573	3484	7673	23797	1329	803	1635	19878	28429	39517	23740	1328	1540	3028	2930	4485	3209	3947
Bacteroidetes;Bacteroidia;Bacteroidales;Prevotellaceae;Prevotella	733	24081	712	241	995	649	993	8429	558	911	1861	5561	1021	20665	17805	435	1985	3469	321	132	263	422	554	5739	454	1904	10861	263	13657	393	2320	201	598	1460	575	126	369	422	859	456	2685	32340	1126	406	452	479	503	296	2288
Fusobacteria;Fusobacteria;Fusobacteriales;Leptotrichiaceae;Sneathia	291	335	98	160	173	85	209	809	86	99	490	148	236	2407	2267	59	478	1578	183	228	212	156	231	1969	138	194	6499	183	4444	133	163	82	452	474	151	229	221	141	339	148	121	12909	749	185	312	165	202	91	517
Actinobacteria;Actinobacteria;Coriobacteriales;Coriobacteriaceae;Atopobium	379	582	121	483	261	197	224	2602	181	205	281	112	376	6389	8126	155	1010	719	166	144	161	254	298	10040	386	271	3789	144	9622	346	292	178	173	260	48	37	65	114	130	138	60	6908	139	51	182	180	133	77	198
Firmicutes;Negativicutes;Selenomonadales;Veillonellaceae;Dialister	261	2500	90	107	302	177	235	3882	140	178	260	289	151	7515	2050	110	383	2296	81	47	53	144	192	3958	186	211	4143	54	977	145	442	83	173	284	114	45	41	112	379	140	416	9795	168	70	70	158	142	81	775
Firmicutes;Negativicutes;Selenomonadales;Veillonellaceae;Megasphaera	223	403	82	59	54	71	335	248	67	94	146	140	81	6051	7705	261	850	241	95	29	24	34	213	4646	312	54	100	58	43	94	128	118	79	130	25	16	11	19	105	33	15	2954	29	39	16	46	88	75	94
Firmicutes;Clostridia;Clostridiales;unclassified;BVAB1_2_3	113	22	79	14	268	29	69	3846	57	35	19	24	42	153	2507	24	271	156	36	3	1	23	15	29	13	47	6	3	3	44	33	4	205	8	29	4	6	17	46	20	136	694	21	29	4	24	21	7	1352
Actinobacteria;Actinobacteria;Bifidobacteriales;Bifidobacteriaceae;unclassified	293	1134	96	5987	55	89	203	427	436	113	150	575	225	391	319	597	187	548	65	85	18	47	119	254	34	316	157	402	207	130	159	133	258	775	110	146	27	53	308	374	482	232	126	544	224	213	289	293	144
Firmicutes;Bacilli;Lactobacillales;Streptococcaceae;Streptococcus	421	680	35	33	72	280	23	36	361	31	1346	197	49	22	152	851	36	212	994	8	49	10	234	11	240	45	53	23	23	39	291	16	369	164	309	13	76	13	15	19	850	7	73	52	18	13	113	187	272
Fusobacteria;Fusobacteria;Fusobacteriales;Leptotrichiaceae;unclassified	71	129	34	14	46	12	54	30	7	31	177	22	38	159	421	10	82	138	39	17	47	17	41	181	16	38	394	23	723	22	26	9	120	161	51	34	80	35	87	42	27	3396	253	34	69	56	60	28	124
Actinobacteria;Actinobacteria;Bifidobacteriales;Bifidobacteriaceae;Bifidobacterium	27	77	13	70	10	331	48	31	458	13	1614	37	21	30	21	21	5	6	3	17	5	4	45	2	273	22	7	14	4	1	3	1	7	5	12	26	3	4	31	7	400	3	11	17	6	5	2	3	10
Firmicutes;Clostridia;Clostridiales;Clostridiales_IncertaeSedisXI;Anaerococcus	43	214	18	8	24	142	50	199	22	14	10	849	182	32	119	63	61	308	20	13	13	18	26	10	17	1623	104	22	54	32	32	13	88	34	99	2	19	18	48	9	835	44	22	36	11	8	12	68	565
Bacteroidetes;Bacteroidia;Bacteroidales;Porphyromonadaceae;Porphyromonas	9	21	23	2	10	16	78	106	22	9	4	963	36	4	113	8	22	56	9	1	1	14	7	25	27	343	24	1	2	11	3	3	37	38	17	7	7	12	34	10	42	2536	21	42	14	17	10	3	465
Firmicutes;Negativicutes;Selenomonadales;Veillonellaceae;Veillonella	6	81	13	3	27	7	65	20	29	53	41	13	122	104	7	644	34	101	20	7	39	23	115	33	55	57	847	10	3269	22	143	17	51	59	27	1	18	7	49	13	44	46	51	17	39	3	6	16	18
Firmicutes;Clostridia;Clostridiales;Clostridiales_Family_XI_Incertae_Sedis(Peptostreptococcaceae);Parvimonas(Peptostreptococcus)	23	21	14	6	12	21	14	11	10	19	17	16	18	759	2425	6	236	49	14	7	13	15	17	1526	36	36	1045	8	45	8	17	6	25	17	10	4	4	14	15	10	11	2267	12	10	11	12	22	4	12
Firmicutes;Negativicutes;Selenomonadales;Veillonellaceae;Veillonellaceae	106	212	60	59	535	41	173	9085	51	69	96	85	65	559	552	114	75	46	15	2	5	7	42	1252	83	134	25	8	12	16	27	23	21	27	5	5	2	3	24	26	99	172	4	13	4	6	18	15	39
Fusobacteria;Fusobacteria;Fusobacteriales;Fusobacteriaceae;Fusobacterium	4	33	2	0	4	0	2	1	0	0	0	0	4	0	1	0	3	17	0	0	2	1	4	0	0	0	9	1	33	1	2	0	5	16	1	0	3	0	3	0	0	0	0	1	4	0	0	1	89
Firmicutes;Clostridia;Clostridiales;Clostridiales_IncertaeSedisXI;Peptoniphilus	37	348	15	9	34	18	33	550	18	11	27	202	129	166	605	32	96	61	7	2	6	18	11	81	33	187	195	6	96	26	89	6	130	10	17	7	9	14	28	15	498	565	6	62	8	8	10	30	288
Firmicutes;Lactobacillales;Carnobacteriaceae(Aerococcaceae);Granulicatella(Aerococcaceae);unclassified	29	18	15	9	17	22	18	15	15	21	19	5	13	690	291	315	88	44	24	32	30	33	74	32	33	45	3636	25	37	30	25	60	75	32	63	249	19	36	27	3388	48	84	42	17	24	31	16	17	23
Firmicutes;Clostridia;Clostridiales;Peptococcaceae2;Desulfotomaculum	28	21	19	14	21	11	26	242	24	31	28	25	28	1046	1557	11	149	26	8	3	5	9	12	596	37	12	20	4	103	16	16	3	23	15	10	8	2	8	21	43	10	1348	16	15	14	14	12	7	10
TM7;unclassified;unclassified;unclassified;TM7	17	23	12	15	9	14	8	17	21	12	10	18	15	71	7352	10	503	1	1	0	0	1	3	1	1	1	1	1	1	18	13	1	5	0	0	0	0	0	0	0	0	0	0	2	0	17	10	0	42
Actinobacteria;Actinobacteria;Actinomycetales;Corynebacteriaceae;Corynebacterium	21	16	62	7	26	27	142	8	28	25	8	6	18	7	20	67	27	13	20	4	100	29	65	19	19	1049	14	23	10	21	81	4	32	7	83	13	51	104	35	10	640	10	302	27	38	11	41	11	129
Tenericutes;Mollicutes;Mycoplasmatales;Mycoplasmataceae;Mycoplasma	1	0	1	0	0	10	0	1	0	3	8	0	0	0	7	0	0	0	0	0	0	5	0	4	0	1	5	0	0	0	0	0	18	13	6	6	14	14	14	11	14	3217	15	4	14	14	7	8	51
Firmicutes;Clostridia;Clostridiales;Peptostreptococcaceae;Peptostreptococcus	18	901	4	8	5	7	10	21	12	12	9	321	49	12	37	5	13	21	1	1	1	15	16	2	2	4	69	1	73	3	25	0	11	5	1	3	2	0	5	1	3	330	3	4	5	2	2	8	25
Bacteroidetes;Bacteroidia;Bacteroidales;Bacteroidaceae;Bacteroides	0	0	0	0	1	0	2	0	21	2	1	0	33	0	1	0	0	0	2	0	0	0	0	0	10	0	1	0	0	0	0	0	0	0	69	0	0	1	1	2	13	0	0	1	0	0	0	0	43
Firmicutes;Clostridia;Clostridiales;Clostridiales_IncertaeSedisXI;Finegoldia	7	268	4	5	25	10	28	224	23	3	14	64	31	9	23	11	9	14	22	1	8	15	15	3	13	216	6	11	2	16	86	0	16	14	43	3	9	6	16	6	819	6	5	8	10	6	4	12	73
Proteobacteria;Gammaproteobacteria;Enterobacteriales;Enterobacteriaceae;Escherichia/Shigella	0	0	3	11	8	0	2	10	4	37	7	2	4	1	1	0	0	0	1	5	5	0	2	3	0	17	2	5	1	4	4	1	12	13	18	1423	18	9	13	22	8	37	17	91	16	13	10	9	8
Fusobacteria;Fusobacteria;Fusobacteriales;Leptotrichiaceae;Leptotrichia	4	4	1	2	1	1	1	4	1	1	14	2	1	16	55	2	5	9	3	1	6	2	4	27	2	1	39	1	82	2	3	1	11	12	4	3	5	3	11	6	4	342	24	4	5	2	9	2	10
Firmicutes;Clostridia;Clostridiales;Lachnospiraceae;unclassified	2	0	4	4	2	0	1	22	20	4	2	22	2	1	2	0	4	5	7	3	3	8	2	7	11	632	6	5	2	22	5	2	8	4	18	1	0	3	11	5	132	5	2	1	1	0	3	0	56
seq_57;Other;Other;Other;Other	1	0	0	0	0	0	11	0	0	0	0	0	0	0	1	0	0	0	0	0	0	0	6	0	0	0	0	0	0	0	0	0	0	0	0	0	0	0	9	0	0	1	0	0	0	0	1	0	148
Firmicutes;Clostridia;Clostridiales;Clostridiales_IncertaeSedisXI;unclassified	2	14	1	0	0	1	7	2	4	1	1	25	4	1	27	2	11	7	4	5	3	14	3	7	4	660	5	7	278	7	28	4	21	3	4	1	0	2	12	1	120	88	2	2	2	2	1	2	99
Bacteroidetes;Bacteroidia;Bacteroidales;Prevotellaceae;Prevotellaceae	0	2	2	1	3	3	6	15	16	20	1	2	3	1	2	2	14	18	15	4	5	27	8	265	38	2276	13	12	11	64	6	14	9	8	7	5	4	14	15	21	1223	14	15	18	12	9	12	10	13
Bacteroidetes;Bacteroidia;Bacteroidales;Prevotellaceae;unclassified	5	6	1	4	2	7	38	11	13	3	7	94	227	6	51	7	7	0	0	1	1	10	2	5	3	24	17	0	7	9	7	1	9	14	4	7	4	8	6	9	920	127	5	4	10	3	2	13	221
Proteobacteria;Gammaproteobacteria;Enterobacteriales;Enterobacteriaceae;unclassified	3	2	3	6	11	1	4	5	3	16	236	2	3	1	3	10	0	0	0	8	4	0	0	0	1	9	11	3	0	1	0	8	29	28	20	1841	23	13	19	31	22	14	22	17	13	11	9	19	5
Bacteroidetes;Bacteroidia;Bacteroidales;Porphyromonadaceae;Porphyromonadaceae	0	7	1	0	5	0	2	75	0	3	0	0	9	0	11	1	1	7	3	0	2	3	1	33	10	5	2	0	0	0	0	0	14	12	6	0	2	2	19	3	8	1753	5	4	4	6	7	4	41
Firmicutes;Clostridia;Cloridiales;Lachnospiraceae;Butyrivibrio	66	12	1	0	4	4	2	43	9	2	6	19	2	0	6	0	2	1	0	0	0	2	2	22	3	1	2	0	1	3	10	0	6	7	2	1	3	0	4	4	190	23	1	1	1	1	1	9	29
Firmicutes;Clostridia;Clostridiales;Ruminococcaceae;Faecalibacterium	0	1	3	0	1	0	1	1	7	5	1	1	3	0	1	2	5	2	0	3	1	4	5	2	11	366	1	4	2	33	4	4	2	0	47	3	0	2	4	3	178	3	3	1	1	1	2	0	24
Firmicutes;Clostridia;Clostridiales;Lachnospiraceae;Moryella	0	7	0	0	1	0	4	1	0	8	1	6	1	0	0	0	0	5	1	0	0	0	3	32	1	4	3	0	0	0	0	0	3	12	6	2	1	3	7	2	4	346	2	0	4	8	3	4	7
Actinobacteria;Actinobacteria;Actinomycetales;Actinomycetaceae;Mobiluncus	1	2	1	1	4	0	9	53	0	0	0	4	21	1	7	0	3	1	1	0	1	0	0	13	0	0	0	1	1	13	0	0	21	3	0	0	1	1	3	0	6	111	0	1	0	0	1	1	86
Firmicutes;Bacilli;Bacillales;Bacillaceae2;unclassified	1	0	0	0	0	0	0	0	0	0	12	0	0	1	0	0	25	17	16	16	5	11	15	13	12	26	2872	12	16	10	15	7	0	1	0	1	0	0	0	7	1	0	13	0	1	0	0	1	0
Firmicutes;Bacilli;Lactobacillales;Enterococcaceae;unclassified	5	5	4	16	1	4	2	1	4	1	3	0	0	7	1	4	1	1	1	13	0	0	17	6	5	1	20	0	2	3	14	0	23	20	363	1934	15	18	19	53	18	10	15	15	6	15	11	9	1
Firmicutes;Clostridia;Clostridiales;unclassified;Clostridiales	0	0	0	0	1	0	11	0	1	1	0	0	0	0	3	0	7	4	3	1	0	6	5	6	6	1441	4	3	5	6	2	3	0	0	0	0	1	1	2	0	20	2	6	1	0	1	0	0	25
Firmicutes;Clostridia;Clostridiales;Lachnospiraceae;Roseburia	0	0	0	0	0	0	0	0	13	1	0	0	0	0	0	0	2	0	0	0	1	1	0	0	6	72	0	0	1	1	1	0	1	1	0	0	0	0	0	2	52	19	0	1	0	0	1	0	11
Bacteriodetes;Bacterodia;Bacteroidales;Bacteroidaceae;Bacteroides	1	1	0	0	0	2	15	1	1	0	1	0	4	1	16	0	2	1	1	1	0	1	1	5	1	14	3	0	0	1	0	1	0	0	0	1	0	1	2	0	4	0	1	7	3	1	0	0	111
Firmicutes;Bacilli;Bacillales;Paenibacillaceae1;Paenibacillus	0	0	0	0	1	0	0	0	9	1	0	0	0	0	4	1	0	1	1	0	1	0	0	0	2	13	0	0	0	0	0	0	0	1	1	0	0	1	1	3	91	0	1	0	1	1	4	0	9
Proteobacteria;Gammaproteobacteria;Enterobacteriales;Enterobacteriaceae;Proteus	0	0	0	1	0	0	0	0	0	0	0	0	0	0	0	0	0	0	0	0	0	0	0	0	0	0	0	0	0	0	0	0	0	0	5	2	0	0	0	0	0	0	0	0	0	0	0	0	0
[truncated: 82 more columns]
