# Supplementary material for: A multi-platform metabolomics approach identifies highly specific biomarkers of bacterial diversity in the vagina of pregnant and non-pregnant women
Source: Sci Rep. 2015 Sep 21;5:14174. doi: 10.1038/srep14174 (PMC4585667; doi:10.1038/srep14174)
Supplement: Supplementary Table S5 [file srep14174-s6.xls]

## Sheet: S Table 5.txt
Supplementary Table S5: Abundance (log peak area) of selected LC-MS detected metabolites in each sample.
Metabolite	Ionization mode	m/z	pval raw ttest Nugent BV vs N	pval BH corrected Nugent BV vs N	42	89	94	15	93	80	95	106	101	64	159	138	25	16	78	68	83	143	154	61	60	27	104	166	66	149	139	73	28	148	9	4	6	7	10	12	13	18	22	23	26	33	38	44	45
Nugent status					BV	BV	BV	BV	BV	BV	BV	BV	BV	BV	BV	BV	BV	BV	BV	BV	INT	INT	INT	INT	INT	INT	INT	INT	INT	INT	INT	INT	INT	INT	INT	N	N	N	N	N	N	N	N	N	N	N	N	N	N
2-hydroxyisovalerate	negative	117.05	1.30976e-18	1.57171e-17	6.68931	7.82282	7.29885	7.55751	7.80003	8.14301	6.87795	7.54407	7.01284	7.71349	7.42325	8.0086	8.14301	7.74586	7.89597	7.84942	6.65128	6.67578	7.01284	5.86806	6.3784	6.86094	6.45788	6.77887	7.18184	7.74351	7.97955	6.87216	7.29226	7.04139	7.47857	4.63077	4.63077	4.63077	6.14613	4.63077	7.4216	4.63077	4.63077	4.63077	4.63077	4.94596	5.2833	4.83948	4.63077
trimethylamine	positive	60.08	3.38399e-16	2.03039e-15	7.0607	8.72181	7.65896	8.19312	8.06446	8.35218	7.45484	8.27875	7.76042	8.15229	7.85612	7.9284	8.24551	8.38382	8.67117	8.23805	7.01284	6.75435	5.43881	6.69984	7.67943	7.07188	7.70842	8.04922	6.5092	8.27875	8.42975	8.45025	8.51587	8.5832	8.45939	5.43881	5.43881	5.43881	6.31806	5.43881	7.233	6.29447	6.18469	6.66558	5.43881	5.43881	5.43881	6.74429	5.43881
cadaverine	positive	103.12	6.41585e-12	2.56634e-11	7.21484	8.76118	7.90472	8.31387	8.62531	8.81757	7.35603	8.19033	8.43933	8.36549	7.77597	8.69636	8.90849	9.1038	8.68574	9.0569	6.9284	6.68664	6.31387	6.8657	7.65992	7.48001	7.6561	8.24055	7.2833	8.17319	8.32838	9.25768	9.25527	9.38739	8.33646	5.72916	5.72916	6.75435	5.97681	5.72916	7.14922	5.72916	5.72916	6.52634	5.72916	5.72916	5.72916	6.48001	5.93702
tyrosine	positive	182.08	9.09544e-09	2.72863e-08	7.58433	7.50379	7.61066	7.63246	6.68901	7.37475	8.58433	7.98588	7.23805	6.8651	7.24797	7.15229	7.03743	7.67394	7.53529	7.17609	8.7348	8.61172	7.71933	8.02119	8.82347	8.76042	8.39967	8.56348	8.30963	7.76938	7.3784	8.56937	7.75815	7.5172	7.99564	8.82347	8.78604	8.71933	8.62221	8.82413	8.29447	8.80346	8.79029	8.63144	8.47129	8.16137	8.90634	8.99913	8.85612
2-hydroxyisocaproate	negative	131.07	7.09776e-08	1.70346e-07	7.40483	8.35218	7.99388	8.08279	8.29003	8.21484	7.60959	8.01284	7.71933	8.0086	7.78319	8.47129	8.43616	8.46538	8.53148	8.15229	7.49136	7.63949	7.5966	7.25527	7.56467	7.78319	7.39794	7.76567	7.82543	8.49554	8.50651	7.83315	8.17319	8.07555	8.1271	7.28103	7.47857	6.69197	7.53656	7.60314	7.71517	6.79588	6.72016	7.35218	6.86273	6.9489	6.99826	8.08991	7.08991
GHB	positive	105.05	3.1242e-07	6.2484e-07	6.07555	4.02938	5.78746	6.38739	5.56585	4.84261	5.33445	5.21484	5.7364	6.3483	6.44871	5.03342	6.35025	5.15836	5.36736	5.97955	5.60314	4.78032	4.47129	3.7796	4.57749	5.63649	4.57171	4.96802	5.73159	4.71933	4.84572	5.26245	5.22272	5.58659	5.00432	4.67117	3.7796	3.7796	4.20683	3.7796	3.95569	4.13354	4.32222	3.7796	4.50106	4.56348	4.39445	4.49415	4.36549
putrescine	positive	89.11	1.02899e-06	1.76398e-06	5.9971	8.22272	6.67669	7.36361	7.40654	7.79727	5.9971	7.57749	6.8893	7.32222	7.49693	7.9248	7.56348	7.65321	7.78746	7.82672	5.9971	5.9971	5.9971	5.9971	5.9971	5.9971	7.29226	7.12385	6.44404	7.549	7.78604	7.90849	7.90902	7.93095	7.91381	5.9971	5.9971	5.9971	5.9971	5.9971	6.89597	5.9971	5.9971	5.9971	5.9971	5.9971	5.9971	5.9971	5.9971
2-hydroxyglutarate	negative	147.03	4.61208e-06	6.91812e-06	4.76343	7.72346	7.27416	7.58546	7.21484	7.2878	6.69197	7.3032	6.25527	7.64836	6.75128	7.45788	7.85974	6.94349	7.63347	7.66181	6.03743	6.1959	5.81358	5.78176	6.4183	6.17898	6.4014	6.49136	6.30103	7.03743	7.30963	6.24551	7.05308	7.07188	4.76343	6.17898	5.80618	6.01284	4.76343	6.23045	6.44871	5.7679	4.76343	6.06446	4.76343	4.76343	4.76343	6.56585	6.03743
lactate	negative	89.02	8.48168e-06	1.13089e-05	8.90091	8.54407	9.15836	9.0607	8.84448	8.7574	9.0086	8.80956	9.0086	8.7185	8.86451	8.65896	9.03743	9.01284	8.90417	8.78032	9.1038	9.10037	9.0086	9.04139	8.91434	9.13033	9.12385	9.12385	9.07918	9.08991	8.96284	9.07555	9.20952	9.09342	9.13354	9.08279	9.02531	9	9.13354	9.17319	9.07188	9.20952	9.09691	9.13672	9.16435	8.99607	9.13033	9.35793	9.17898
tyramine	positive	138.09	2.16837e-05	2.60204e-05	6.83237	7.48144	7.64345	7.89708	8.50106	8.68395	5.99997	5.79535	8.36173	8.07555	6.01474	8.63347	8.81889	9.03743	8.11394	9	5.79535	5.79535	6.31444	6.50454	6.83611	7.28556	6.80269	7.92634	7.11727	5.79535	5.79535	9.20412	9.18752	9.22272	5.79535	5.79535	5.79535	5.79535	5.79535	5.79535	5.79535	5.79535	5.79535	5.79535	5.79535	5.79535	5.79535	5.79535	5.79535
succinate	negative	117.02	0.0442346	0.0442346	6.69108	7.97772	7.51455	7.74819	8.12385	8.5302	7.04139	8.34635	7.70243	7.40824	8.2014	6.43297	8.549	8.64542	8.5977	8.82607	7.43297	8.11059	7.16435	7.53782	7.22789	8.11394	7.74429	7.36549	7.3032	6.29003	8.46835	7.15534	8.08636	8.23805	6.35411	7.64738	7.4014	7.56348	7.04922	7.5977	7.93802	7.15534	6.95665	7.54283	7.5092	6.62014	6.91487	8.33041	7.21484
phenylethylamine	positive	122.1	0.0424911	0.0442346	5.34895	5.34895	5.34895	5.34895	5.34895	5.34895	7.58771	7.68664	8.07555	8.32634	8.35025	8.67761	5.34895	8.72754	8.75128	8.86213	5.34895	5.34895	5.34895	5.34895	5.34895	5.86034	7.94101	8.29667	8.36736	8.56348	8.61172	8.87157	8.91803	8.96095	8.9652	5.34895	5.34895	5.34895	5.34895	5.34895	5.34895	5.34895	5.34895	5.34895	5.34895	5.34895	5.34895	5.34895	5.34895
GHB/tyrosine					0.801066	0.53698	0.760441	0.836872	0.832088	0.656647	0.621418	0.653008	0.792534	0.924721	0.889725	0.70375	0.902354	0.672192	0.712295	0.83326	0.641474	0.555094	0.579233	0.471202	0.518786	0.643404	0.544272	0.58014	0.689753	0.607427	0.656744	0.6141	0.673191	0.743174	0.625882	0.529403	0.430182	0.433473	0.487906	0.428325	0.476907	0.469536	0.491704	0.437887	0.531331	0.559156	0.493407	0.499399	0.492934
2HV/tyrosine					0.881991	1.04252	0.95903	0.99018	1.1661	1.10418	0.801221	0.944676	0.968885	1.12358	1.02418	1.11973	1.1571	1.00937	1.04787	1.09383	0.761469	0.775197	0.908477	0.731569	0.72289	0.783174	0.768825	0.791603	0.86428	0.996671	1.08147	0.801944	0.939947	0.936705	0.935331	0.524824	0.52706	0.531092	0.712825	0.524785	0.894766	0.526017	0.526805	0.5365	0.546642	0.606021	0.593207	0.537772	0.522889
Succinate/Lactate					0.75173	0.933715	0.820512	0.855143	0.918523	0.974057	0.78163	0.94742	0.855009	0.849715	0.925195	0.742926	0.945955	0.959234	0.96558	1.00521	0.816469	0.891237	0.795279	0.833701	0.810815	0.88868	0.848796	0.807278	0.804389	0.69198	0.944828	0.788419	0.878044	0.905935	0.69569	0.841965	0.820072	0.840387	0.771795	0.82825	0.875013	0.77695	0.764727	0.825551	0.819393	0.735892	0.757351	0.890198	0.786018
[truncated: 62 more columns]
