# Supplementary material for: A multi-platform metabolomics approach identifies highly specific biomarkers of bacterial diversity in the vagina of pregnant and non-pregnant women
Source: Sci Rep. 2015 Sep 21;5:14174. doi: 10.1038/srep14174 (PMC4585667; doi:10.1038/srep14174)
Supplement: Supplementary Table S6 [file srep14174-s7.xls]

## Sheet: S Table 6.txt
Supplementary Table S6: ROC area under the curve (AUC) of GC-MS detected metabolites to identify Nugent BV from N.
metabolite or ratio	AUC
GHB/tyrosine	0.968
2HV/tyrosine	0.947
high 2HV	0.894
high GHB	0.893
low tyrosine	0.865
high succinate	0.61
