# Supplementary material for: A multi-platform metabolomics approach identifies highly specific biomarkers of bacterial diversity in the vagina of pregnant and non-pregnant women
Source: Sci Rep. 2015 Sep 21;5:14174. doi: 10.1038/srep14174 (PMC4585667; doi:10.1038/srep14174)
Supplement: Supplementary Table S7 [file srep14174-s8.xls]

## Sheet: sheet1.txt
Supplementary Table S7: Abudance (log peak area) of LC-MS detected biomarkers in replicate cohort from Mwanza, Tanzania.
Metabolite	pval raw ttest Nugent BV vs N	BFB10B	BFB10Z	BFB11B	BFB11L	BFC107	BFC10Y	BFC111	BFC11G	BFD10D	BFD10V	BFD117	BFD118	BFD11C	BFE104	BFE10T	BFE116	BFB105	BFB10A	BFB110	BFB113	BFB114	BFB115	BFB11G	BFC10E	BFC10G	BFC10T	BFC119	BFC11M	BFD10E	BFD10M	BFD10N	BFD10X	BFD110	BFD114	BFE103	BFE107	BFE113	BFE11A	BFL105	BFL10H	BFL10M	BFL10Q	BFL10T	BFL110	BFL112
Nugent Status		BV	BV	BV	BV	BV	BV	BV	BV	BV	BV	BV	BV	BV	BV	BV	BV	N	N	N	N	N	N	N	N	N	N	N	N	N	N	N	N	N	N	N	N	N	N	N	N	N	N	N	N	N
2HV	1.0052e-09	7.82248	8.02295	8.00168	7.83147	8.1584	7.47196	6.56844	8.1762	8.17081	7.49672	7.89704	8.2515	8.31507	7.84704	6.91562	7.71046	6.91677	6.24349	6.24349	6.41958	6.24349	6.24349	6.24349	6.24349	6.24349	6.24349	6.24349	6.57191	6.72733	6.90873	6.24349	6.24349	6.24349	6.24349	6.9289	6.24349	7.11893	6.50283	6.24349	6.24349	6.24349	6.24349	6.83056	6.24349	7.06421
GHB/tyrosine	5.54851e-08	0.805379	0.672238	0.846528	0.919364	0.857924	0.792164	0.602815	0.918127	0.771104	0.885329	0.850932	0.74284	0.886446	0.835223	0.569918	0.622128	0.704794	0.498103	0.606854	0.464998	0.492772	0.570513	0.499826	0.499213	0.481155	0.519725	0.486017	0.467423	0.489732	0.708914	0.499121	0.466647	0.50563	0.524461	0.693142	0.471405	0.526055	0.84202	0.469311	0.492543	0.5125	0.48699	0.545401	0.525534	0.524199
2HV/tyrosine	1.18493e-07	1.035	1.07633	1.03355	1.055	1.04852	0.898728	0.731641	1.13724	1.12776	1.00225	1.05624	0.995636	1.0555	0.982825	0.777617	1.11208	0.784618	0.720981	0.878393	0.692046	0.713264	0.825791	0.723475	0.722587	0.696449	0.752277	0.703487	0.712162	0.763797	0.840001	0.722454	0.67545	0.731875	0.759132	0.953347	0.682337	0.868207	0.968742	0.679306	0.712933	0.74182	0.704895	0.829798	0.760686	0.858493
GHB	2.48117e-07	6.087	5.01085	6.55374	6.82465	6.67538	6.58599	5.41188	6.60087	5.5868	6.62217	6.36205	6.15641	6.9833	6.66856	5.06848	4.31343	6.21308	4.31343	4.31343	4.31343	4.31343	4.31343	4.31343	4.31343	4.31343	4.31343	4.31343	4.31343	4.31343	5.83058	4.31343	4.31343	4.31343	4.31343	5.03774	4.31343	4.31343	5.65218	4.31343	4.31343	4.31343	4.31343	4.48952	4.31343	4.31343
Tyrosine	0.000910524	7.55792	7.45398	7.74191	7.42323	7.78085	8.31392	8.97768	7.1895	7.2452	7.47991	7.47657	8.28767	7.87786	7.98417	8.89336	6.93335	8.81546	8.65971	7.10785	9.27624	8.7534	7.56061	8.62986	8.64046	8.96474	8.29945	8.87505	9.22811	8.80774	8.22466	8.64206	9.24344	8.53081	8.2245	7.26797	9.15015	8.19958	6.71265	9.19098	8.75747	8.41644	8.85733	8.23159	8.20771	8.22862
Lactate	0.209395	8.35064	8.87141	9.32782	9.06673	9.39492	9.37729	9.41301	9.12704	9.18335	9.26056	8.85942	9.4684	9.42729	9.23309	8.99082	8.17455	9.51796	9.07943	9.81592	9.67672	9.17669	9.42001	9.34367	9.09163	9.27033	9.02326	9.58089	9.46338	9.19186	9.34265	9.05474	9.53117	9.16989	9.13355	8.46002	9.47511	8.86755	9.16396	9.28502	9.47887	9.19418	9.1625	9.18696	8.8363	8.8241
Succinate/Lactate	0.617014	1.04751	1.02015	0.842403	0.972121	0.720876	0.710292	0.842206	1.00197	0.663017	0.721096	0.762305	0.798608	0.91894	0.947044	0.8665	1.03235	0.83701	0.857456	0.802353	0.815095	0.867494	0.811489	0.820862	0.86188	0.810703	0.83036	0.859954	0.761922	0.88489	0.82855	0.895418	0.898386	0.8417	0.787081	0.877332	0.791337	0.939525	0.842397	0.848453	0.857765	0.820091	0.88952	0.87392	0.878513	0.953953
Succinate	0.957463	8.74739	9.0502	7.85779	8.81396	6.77257	6.66061	7.92769	9.14497	6.08871	6.67775	6.75358	7.56155	8.66311	8.74415	7.79054	8.43903	7.96663	7.78521	7.87583	7.88744	7.96073	7.64424	7.66986	7.8359	7.51548	7.49256	8.23913	7.21035	8.13379	7.74085	8.10778	8.56268	7.71829	7.18885	7.42224	7.498	8.33129	7.71969	7.8779	8.13064	7.54007	8.15023	8.02867	7.76281	8.41777
Status 2HV/tyrosine		BV	BV	BV	BV	BV	BV	N	BV	BV	BV	BV	BV	BV	BV	N	BV	N	N	N	N	N	N	N	N	N	N	N	N	N	N	N	N	N	N	BV	N	N	BV	N	N	N	N	N	N	N
Status GHB/tyrosine		BV	BV	BV	BV	BV	BV	N	BV	BV	BV	BV	BV	BV	BV	N	BV	BV	N	N	N	N	N	N	N	N	N	N	N	N	BV	N	N	N	N	BV	N	N	BV	N	N	N	N	N	N	N
Nugent Score		7	9	9	7	9	7	8	9	8	8	9	8	8	8	7	8	0	0	0	0	0	0	0	0	0	0	0	0	0	0	0	0	0	0	0	0	3	0	0	0	0	0	3	3	1
