# Supplementary material for: A multi-platform metabolomics approach identifies highly specific biomarkers of bacterial diversity in the vagina of pregnant and non-pregnant women
Source: Sci Rep. 2015 Sep 21;5:14174. doi: 10.1038/srep14174 (PMC4585667; doi:10.1038/srep14174)
Supplement: Supplementary Table S8 [file srep14174-s9.xls]

## Sheet: BH_spearman.p_correlation.txt
Supplementary Table S8A: Benjamini-Hochberg corrected p values of Spearman's correlations between metabolites and bacterial taxa.
	1-phenyl-1,2-ethanediol	1,2,4-butanetriol	1,3,4-dihydroxybutanoate	2-hydroxy-3-methylvalerate	2-hydroxyglutarate	2-hydroxyisocaproate	2-hydroxyisovalerate	2-ketobutyrate	2-methyl-2,3-dihydroxypropanoate	2-O-Glycerol-d-galactopyranoside 1	2-O-glycerol-d-galactopyranoside 2	2-O-Glycerol-d-galactopyranoside 3	5-aminovalerate	a_ketoglutarate	beta-alanine	allose	aminomalonate	amphetamine	aspartate	beta-aminobutyrate	beta-galactopyranoside	cadaverine	citrate	erythronic acid	ethyl-glucopyranoside	fructose	unknown sugar 9	fructose-6-phosphate	fumarate	G3P	GABA	galactopyranose	GHB	glucaric acid	gluconic acid	glucopyranoside	glucose	glutamate	glyceric_acid	glycero-gulo-heptose	glycerol	glycine	hypoxanthine	inositol	leucine	lysine	malate	maltose	mannonate
Firmicutes;Bacilli;Lactobacillales;Lactobacillaceae;Lactobacillus_iners	0.95436	0.954477	0.945755	0.000301669	3.60288e-09	1.85154e-07	0.00181571	0.9463	0.919215	0.968306	0.655045	0.0283572	3.20441e-05	0.000469909	0.0509756	0.870909	0.524252	0.948478	0.00938398	0.980399	0.0699033	0.000532671	0.00170254	0.426771	0.475502	0.751288	0.292839	0.475091	0.972072	0.014463	0.762329	0.62986	0.00459511	0.0562127	0.0324619	0.289089	0.972921	0.197966	0.000252824	0.932625	0.869853	0.529484	0.310796	0.513385	0.175275	0.800155	0.930923	0.392323	0.15437
Firmicutes;Bacilli;Lactobacillales;Lactobacillaceae;Lactobacillus_crispatus	0.825968	0.763177	0.837421	0.0237478	0.886562	0.129555	0.000954918	0.972883	0.39113	0.805849	0.940703	0.362036	0.0002621	0.607973	0.154522	0.939342	0.247783	0.869922	0.0797153	0.963573	0.758899	0.000101604	0.239102	0.441713	0.535282	0.74604	0.00681215	0.493591	0.775506	0.00463312	0.632181	0.619762	0.00553484	0.110248	0.0273072	0.331609	0.768239	0.0477767	0.119319	0.179614	0.870934	0.0140626	0.956284	0.0329296	0.105708	0.0521028	0.000802726	0.770163	0.962309
Firmicutes;Bacilli;Lactobacillales;Lactobacillaceae;Lactobacillus	0.507297	0.780888	0.423617	0.0372541	0.26161	0.0157928	8.86897e-05	0.973261	0.110013	0.969086	0.755099	0.561103	7.04122e-05	0.0884313	0.296502	0.878275	0.105086	0.952122	0.00495837	0.778878	0.458852	8.90271e-05	0.656245	0.360044	0.864896	0.73104	2.99964e-05	0.59962	0.96823	0.00147326	0.0408952	0.843001	0.00694146	0.0615966	0.0338119	0.347246	0.675765	0.000214818	0.538069	0.0120245	0.875147	9.96369e-05	0.280813	0.0129915	0.00796244	0.000202074	0.000264823	0.846057	0.893721
Firmicutes;Bacilli;Lactobacillales;Lactobacillaceae;Lactobacillus_gasseri/johnsonii	0.513439	0.69921	0.436841	0.655324	0.149747	0.0193214	0.0560483	0.95489	0.688104	0.971575	0.708351	0.921148	0.0199939	0.0227103	0.417871	0.776077	0.476574	0.948321	0.228526	0.697054	0.703637	0.0431207	0.260974	0.429	0.775259	0.750986	0.3266	0.835322	0.840685	0.0845655	0.480904	0.708343	0.354133	0.114839	0.0122482	0.238459	0.947342	0.0295049	0.948533	0.0805956	0.915153	0.100152	0.272829	0.110889	0.465638	0.0731858	0.805737	0.787975	0.951442
Firmicutes;Bacilli;Lactobacillales;Lactobacillaceae;Lactobacillus_jensenii	0.2795	0.304371	0.426992	0.101212	0.0395817	0.00327255	0.0441868	0.961359	0.299036	0.952301	0.864908	0.942495	0.0171462	0.114749	0.265411	0.533163	0.467835	0.954673	0.00736454	0.965267	0.0115561	0.0504414	0.92938	0.442471	0.0829633	0.816495	0.00319228	0.800378	0.954125	0.0212203	0.120947	0.491742	0.325099	0.0767196	0.0255839	0.280252	0.972089	0.0623498	0.96166	0.186367	0.893442	0.171866	0.169395	0.130265	0.0635707	0.0168512	0.0824179	0.952751	0.136047
Actinobacteria;Actinobacteria;Bifidobacteriales;Bifidobacteriaceae;Gardnerella	0.531911	0.915353	0.953731	0.045946	0.472804	0.413539	6.40792e-07	0.957812	0.873422	0.0835543	0.732637	0.912023	0.71236	0.854853	0.695106	0.900252	0.434011	0.945131	0.378114	0.100758	0.779864	0.000213023	0.600309	0.510784	0.251874	0.754816	0.0763482	0.237559	0.958591	0.89227	0.84495	0.600427	2.21778e-12	0.121	0.0133632	0.21011	0.629361	0.293431	0.94564	0.261224	0.873855	0.149087	0.855983	0.951671	0.156183	0.344628	0.813607	0.96276	0.5057
Bacteroidetes;Bacteroidia;Bacteroidales;Prevotellaceae;Prevotella	0.760971	0.940432	0.957118	0.000782409	0.00783201	0.00171673	5.99695e-07	0.951695	0.656357	0.314488	0.930209	0.74361	5.30707e-06	0.0583393	0.0892203	0.851283	0.390764	0.926577	0.237155	0.966276	0.910132	8.06511e-07	0.58258	0.481391	0.764028	0.737056	0.138909	0.460595	0.907375	0.00236101	0.832808	0.685855	0.00277003	0.0625321	0.0289571	0.277089	0.658082	0.450082	0.955093	0.154162	0.864738	0.314889	0.396119	0.131543	0.550497	0.443547	0.301543	0.605955	0.549718
Fusobacteria;Fusobacteria;Fusobacteriales;Leptotrichiaceae;Sneathia	0.221304	0.153562	0.448281	0.0686566	0.194859	0.0561755	0.248756	0.973402	0.10798	0.792788	0.745833	0.540565	0.309226	0.00193008	0.327314	0.299983	0.27099	0.959614	0.067338	0.978226	0.00591194	0.178643	0.231622	0.217944	0.0866309	0.72649	0.0236465	0.474393	0.970522	0.00378138	0.276925	0.631775	0.570173	0.126318	0.0508848	0.205108	0.664109	0.0749274	0.9662	0.0405509	0.882112	0.135738	0.0373287	0.0425755	0.206821	0.00282229	0.884811	0.761267	0.741372
Actinobacteria;Actinobacteria;Coriobacteriales;Coriobacteriaceae;Atopobium	0.941047	0.811778	0.281601	0.00926466	0.0541635	0.010605	2.94729e-05	0.973791	0.936258	0.20175	0.790093	0.959486	0.0504598	0.0203195	0.318118	0.93915	0.225647	0.963956	0.379897	0.692232	0.885473	0.000128846	0.497643	0.568519	0.935384	0.773448	0.262152	0.946669	0.782817	0.0050252	0.630213	0.605844	0.00233371	0.139544	0.0120518	0.289262	0.643741	0.310697	0.870931	0.00617593	0.863698	0.199912	0.843943	0.18228	0.576417	0.379473	0.890495	0.587616	0.63291
Firmicutes;Negativicutes;Selenomonadales;Veillonellaceae;Dialister	0.577194	0.698508	0.923607	0.0004965	0.000720834	4.61448e-05	4.8844e-10	0.900291	0.213691	0.183546	0.869559	0.666263	1.70547e-05	0.191646	0.0454367	0.700077	0.939542	0.944375	0.936245	0.888086	0.181034	0	0.237759	0.952688	0.700606	0.758761	0.745657	0.436407	0.910953	0.0442266	0.861603	0.482041	4.72021e-05	0.270036	0.0174801	0.485717	0.654156	0.772663	0.957786	0.301012	0.874783	0.830923	0.135411	0.636665	0.861612	0.75319	0.867764	0.399457	0.143109
Firmicutes;Negativicutes;Selenomonadales;Veillonellaceae;Megasphaera	0.662932	0.949379	0.259095	0.4789	0.0691693	0.156401	0.00205251	0.731888	0.449275	0.423487	0.972005	0.861046	0.185282	0.793122	0.200798	0.874246	0.9125	0.713025	0.56886	0.978247	0.498933	0.0197168	0.305205	0.957735	0.955242	0.650187	0.774127	0.765378	0.975351	0.261654	0.907014	0.685233	0.0243607	0.31923	0.0311797	0.232172	0.670591	0.36191	0.919003	0.828384	0.909514	0.49361	0.926691	0.759532	0.132714	0.685769	0.899768	0.659004	0.271219
Firmicutes;Clostridia;Clostridiales;unclassified;BVAB1_2_3	0.678734	0.542417	0.952116	0.775711	0.28257	0.378013	0.426659	0.974082	0.178015	0.958489	0.947037	0.885604	0.199487	0.902674	0.916309	0.880907	0.919616	0.941993	0.270567	0.721168	0.110801	0.374128	0.67101	0.933004	0.895654	0.701545	0.512663	0.925488	0.956216	0.586338	0.924318	0.87864	0.908771	0.9084	0.546131	0.205769	0.656881	0.778682	0.919945	0.774309	0.896982	0.768298	0.672621	0.771559	0.516954	0.553416	0.830848	0.641834	0.93007
Actinobacteria;Actinobacteria;Bifidobacteriales;Bifidobacteriaceae;unclassified	0.51646	0.530651	0.221515	0.770221	0.239298	0.210977	0.75581	0.974545	0.21034	0.963723	0.9722	0.496616	0.10742	0.611125	0.443887	0.893473	0.280521	0.967875	0.0777208	0.961855	0.265251	0.909526	0.279443	0.578722	0.864182	0.92058	0.100281	0.953272	0.964072	0.637577	0.448514	0.743864	0.644933	0.216977	0.243693	0.320786	0.62733	0.379329	0.936033	0.176133	0.920962	0.144704	0.070232	0.736004	0.138715	0.216854	0.475222	0.801156	0.935389
Firmicutes;Bacilli;Lactobacillales;Streptococcaceae;Streptococcus	0.598864	0.824626	0.785852	0.515856	0.044767	0.0103861	0.145877	0.948173	0.122996	0.753189	0.970066	0.953154	0.212459	0.45766	0.0875026	0.864427	0.0484154	0.963054	0.0515365	0.967621	0.0650396	0.0112306	0.248939	0.948804	0.775027	0.943105	0.137098	0.856926	0.894155	0.806572	0.200546	0.668982	0.346074	0.734817	0.749685	0.278027	0.9645	0.151712	0.913396	0.322635	0.865766	0.176634	0.0615061	0.320175	0.0159955	0.019741	0.916355	0.422282	0.776114
Fusobacteria;Fusobacteria;Fusobacteriales;Leptotrichiaceae;unclassified	0.357825	0.271775	0.851187	0.0917267	0.265142	0.108903	0.625459	0.964411	0.225915	0.839487	0.971004	0.725318	0.552022	0.00417486	0.420162	0.440557	0.494006	0.965154	0.066912	0.977295	0.00549914	0.47215	0.0390966	0.280458	0.160166	0.730233	0.0925679	0.468409	0.962364	0.0236237	0.539163	0.630028	0.843295	0.0973056	0.14687	0.26133	0.654734	0.235328	0.964963	0.204012	0.864234	0.252301	0.0669146	0.0711423	0.405441	0.0475015	0.898526	0.923768	0.815985
Actinobacteria;Actinobacteria;Bifidobacteriales;Bifidobacteriaceae;Bifidobacterium	0.931419	0.859968	0.352195	0.380446	0.0777798	0.0257462	0.0715001	0.968348	0.0307806	0.421182	0.711699	0.684769	0.161905	0.591973	0.0944818	0.691856	0.162811	0.968807	0.0576987	0.759743	0.192137	0.0457511	0.239358	0.400182	0.33708	0.830908	0.181206	0.832257	0.958131	0.819139	0.297379	0.632917	0.622367	0.917296	0.264313	0.645743	0.928545	0.817489	0.873568	0.417098	0.886952	0.503076	0.260023	0.825187	0.335189	0.422898	0.594465	0.860779	0.583529
Firmicutes;Clostridia;Clostridiales;Clostridiales_IncertaeSedisXI;Anaerococcus	0.639812	0.792406	0.836618	0.812427	0.387226	0.334226	0.744625	0.970846	0.719272	0.947187	0.955563	0.916187	0.100807	0.694186	0.850129	0.822895	0.939722	0.95572	0.416334	0.975804	0.900715	0.917278	0.562205	0.824594	0.932989	0.665563	0.900421	0.841243	0.967534	0.872538	0.958287	0.664243	0.773557	0.541455	0.495981	0.248632	0.959186	0.748225	0.583435	0.902703	0.929616	0.5388	0.830126	0.926086	0.728049	0.869096	0.937548	0.948441	0.932179
Bacteroidetes;Bacteroidia;Bacteroidales;Porphyromonadaceae;Porphyromonas	0.645843	0.786651	0.936724	0.655176	0.211961	0.140335	0.175105	0.962854	0.718306	0.920771	0.746895	0.73732	0.209767	0.84839	0.184159	0.417155	0.472176	0.949264	0.492764	0.704026	0.90892	0.403733	0.46328	0.943095	0.411937	0.697373	0.854925	0.712416	0.946868	0.669132	0.775403	0.602039	0.886122	0.692929	0.27836	0.0277753	0.712891	0.538444	0.956187	0.723863	0.937465	0.897405	0.582833	0.533223	0.757707	0.726823	0.394017	0.497524	0.210624
Firmicutes;Negativicutes;Selenomonadales;Veillonellaceae;Veillonella	0.14579	0.235192	0.110586	0.913452	0.712106	0.699166	0.635644	0.958038	0.563578	0.815732	0.967139	0.938736	0.656828	0.221439	0.567555	0.700748	0.911451	0.845506	0.726918	0.972594	0.013412	0.427029	0.846982	0.313951	0.921655	0.932397	0.765372	0.466289	0.883963	0.562776	0.847448	0.677198	0.606228	0.420095	0.840854	0.780372	0.69979	0.262822	0.558756	0.193334	0.857043	0.113188	0.639853	0.336902	0.160946	0.761551	0.925514	0.89657	0.773228
Firmicutes;Clostridia;Clostridiales;Clostridiales_Family_XI_Incertae_Sedis(Peptostreptococcaceae);Parvimonas(Peptostreptococcus)	0.470161	0.889635	0.926185	0.130016	0.218227	0.381566	0.00135992	0.972482	0.824541	0.652176	0.921246	0.76863	0.132677	0.28441	0.359319	0.889993	0.205812	0.950986	0.113756	0.896151	0.691018	0.00846396	0.717936	0.939265	0.92267	0.925185	0.344861	0.567285	0.967964	0.00118954	0.490257	0.67508	0.00507672	0.157093	0.158916	0.865603	0.947836	0.174721	0.402591	0.179423	0.943105	0.0157679	0.794909	0.158981	0.123664	0.33877	0.790072	0.785061	0.83038
Firmicutes;Negativicutes;Selenomonadales;Veillonellaceae;Veillonellaceae	0.0743436	0.355901	0.910698	0.222904	0.259201	0.475815	0.000639707	0.777643	0.143041	0.626181	0.952358	0.899847	0.0796803	0.545384	0.326458	0.612856	0.826142	0.891274	0.917185	0.972413	0.0208371	0.0174053	0.701315	0.587475	0.627362	0.708698	0.306141	0.202319	0.950157	0.384922	0.949523	0.612927	0.001892	0.159054	0.125613	0.732617	0.864343	0.841465	0.930875	0.759341	0.94427	0.513273	0.326224	0.703849	0.355525	0.758029	0.778132	0.823243	0.10544
Fusobacteria;Fusobacteria;Fusobacteriales;Fusobacteriaceae;Fusobacterium	0.00939868	0.0236105	0.192199	0.723043	0.505528	0.430835	0.611527	0.915855	0.521724	0.688819	0.956104	0.357877	0.498904	0.237395	0.559612	0.301777	0.675147	0.935967	0.80017	0.576954	0.00991337	0.852002	0.872576	0.41088	0.0714529	0.799659	0.0777517	0.262389	0.869	0.820683	0.935062	0.378949	0.107144	0.398125	0.800115	0.147869	0.882202	0.683855	0.221022	0.683709	0.929695	0.369117	0.365781	0.56992	0.772248	0.580039	0.70373	0.689955	0.114582
Firmicutes;Clostridia;Clostridiales;Clostridiales_IncertaeSedisXI;Peptoniphilus	0.741669	0.665272	0.925845	0.38361	0.081009	0.00793142	0.0181673	0.95564	0.168799	0.75454	0.905913	0.79742	9.6367e-05	0.709627	0.588092	0.835172	0.833609	0.961502	0.90349	0.970228	0.421281	0.0066063	0.841665	0.940123	0.81046	0.811453	0.711997	0.536726	0.96365	0.289246	0.889599	0.66304	0.336816	0.674998	0.138497	0.530378	0.673057	0.712328	0.928956	0.905675	0.885961	0.904488	0.228824	0.916914	0.619007	0.742154	0.895207	0.926322	0.532793
Firmicutes;Lactobacillales;Carnobacteriaceae(Aerococcaceae);Granulicatella(Aerococcaceae);unclassified	0.647175	0.735141	0.369023	0.900698	0.729895	0.860289	0.0849802	0.962784	0.883895	0.261327	0.692328	0.891377	0.895535	0.886336	0.76802	0.896434	0.410799	0.967404	0.784389	0.124222	0.592858	0.08949	0.472781	0.781099	0.109696	0.854887	0.781342	0.527136	0.966217	0.558103	0.770819	0.429204	0.0168708	0.916745	0.110549	0.214028	0.707627	0.880717	0.839617	0.340642	0.896458	0.157059	0.823513	0.648225	0.855823	0.711478	0.93205	0.816209	0.10105
Firmicutes;Clostridia;Clostridiales;Peptococcaceae2;Desulfotomaculum	0.0308279	0.0569872	0.239101	0.421565	0.235787	0.178866	0.00277332	0.970867	0.0483539	0.227333	0.921171	0.495552	0.116161	0.644911	0.125292	0.602434	0.767403	0.958015	0.896015	0.870876	0.00679068	0.0111351	0.845692	0.462455	0.478466	0.720698	0.426993	0.5306	0.945013	0.237515	0.934258	0.227489	0.00982511	0.867752	0.642276	0.581653	0.655869	0.605718	0.949555	0.86981	0.878547	0.359514	0.172661	0.78958	0.512322	0.878788	0.916077	0.928788	0.0576308
TM7;unclassified;unclassified;unclassified;TM7	0.00312875	0.00305034	0.335658	0.406672	0.321871	0.479047	0.651202	0.95852	0.0389622	0.885794	0.554047	0.470102	0.563659	0.174473	0.783837	0.00835587	0.836532	0.956589	0.663039	0.893675	0.00142099	0.454627	0.848758	0.207833	0.11072	0.763043	0.0486385	0.215533	0.950452	0.64475	0.110911	0.337212	0.385576	0.56711	0.356591	0.170197	0.88585	0.769116	0.931819	0.103964	0.891429	0.771238	0.056476	0.635385	0.787834	0.11899	0.90122	0.796921	0.00863908
Actinobacteria;Actinobacteria;Actinomycetales;Corynebacteriaceae;Corynebacterium	0.64467	0.417063	0.829461	0.0113624	0.214664	0.0140289	0.00145278	0.97411	0.310109	0.962881	0.685358	0.462701	0.00115926	0.0698575	0.110669	0.575174	0.296392	0.961121	0.0653016	0.974594	0.846772	3.35036e-07	0.194177	0.936692	0.83226	0.936992	0.582296	0.827895	0.961903	0.00499212	0.595759	0.896655	0.00540394	0.149941	0.122664	0.46787	0.955608	0.0661391	0.208557	0.39531	0.942775	0.110279	0.796348	0.168568	0.403291	0.723134	0.919984	0.742885	0.952421
Tenericutes;Mollicutes;Mycoplasmatales;Mycoplasmataceae;Mycoplasma	0.840948	0.605588	0.256482	0.757073	0.806607	0.764635	0.642835	0.950282	0.279521	0.75427	0.932786	0.899225	0.60726	0.570633	0.669892	0.854037	0.326837	0.942368	0.602364	0.968116	0.799683	0.636494	0.80268	0.351051	0.568742	0.836913	0.577369	0.551935	0.962905	0.493423	0.098233	0.711241	0.670717	0.638397	0.176449	0.763837	0.781858	0.603286	0.656748	0.213813	0.871979	0.262022	0.388871	0.610425	0.417834	0.0885184	0.289094	0.898212	0.613108
Firmicutes;Clostridia;Clostridiales;Peptostreptococcaceae;Peptostreptococcus	0.299618	0.049227	0.236116	0.489074	0.192626	0.0198059	0.651737	0.935864	0.718111	0.626439	0.96135	0.805782	0.00522508	0.0231972	0.278025	0.828557	0.648925	0.941983	0.374101	0.518403	0.0174983	0.217103	0.844633	0.364472	0.120084	0.857189	0.14961	0.81465	0.904831	0.204884	0.594231	0.582199	0.498363	0.733539	0.553519	0.267747	0.705153	0.648205	0.70266	0.8633	0.902371	0.782777	0.798552	0.154787	0.706044	0.301166	0.385642	0.777893	0.594343
Bacteroidetes;Bacteroidia;Bacteroidales;Bacteroidaceae;Bacteroides	0.661178	0.833458	0.873024	0.295728	0.273132	0.130683	0.0337886	0.745766	0.236133	0.412555	0.90802	0.800302	0.512527	0.347352	0.485577	0.855849	0.525441	0.947956	0.720946	0.896091	0.69729	0.0654332	0.726773	0.814484	0.858701	0.772957	0.501978	0.836208	0.921907	0.156522	0.897907	0.786623	0.398013	0.461765	0.613388	0.766938	0.751198	0.822617	0.932911	0.533854	0.885534	0.681024	0.573256	0.812285	0.598718	0.787388	0.669499	0.727142	0.794552
Firmicutes;Clostridia;Clostridiales;Clostridiales_IncertaeSedisXI;Finegoldia	0.904171	0.919076	0.89298	0.512708	0.719955	0.773859	0.36181	0.957059	0.710636	0.903653	0.914377	0.896261	0.536482	0.761282	0.649167	0.913299	0.726576	0.962191	0.202912	0.97074	0.890631	0.134958	0.546647	0.856583	0.571595	0.646287	0.724528	0.894875	0.919083	0.243244	0.938678	0.868181	0.421158	0.732797	0.859205	0.744006	0.821692	0.446069	0.736504	0.870204	0.943753	0.186643	0.485967	0.741367	0.521825	0.742306	0.854849	0.944703	0.532007
Proteobacteria;Gammaproteobacteria;Enterobacteriales;Enterobacteriaceae;Escherichia/Shigella	0.069821	0.156708	0.792449	0.078802	0.121552	0.0626822	0.00161757	0.960405	0.122469	0.861693	0.826951	0.10153	0.0128398	0.427794	0.839486	0.273363	0.879953	0.954145	0.654006	0.721639	0.138802	0.0115139	0.365095	0.655743	0.175513	0.709452	0.193777	0.360824	0.955908	0.277641	0.926995	0.624734	0.0141226	0.388403	0.138119	0.768794	0.709703	0.542544	0.554411	0.793027	0.912922	0.588295	0.744596	0.543905	0.745256	0.38768	0.86254	0.702987	0.317785
Fusobacteria;Fusobacteria;Fusobacteriales;Leptotrichiaceae;Leptotrichia	0.16215	0.16062	0.598019	0.0715408	0.275957	0.0791959	0.401071	0.92313	0.281965	0.841059	0.955361	0.725695	0.353564	0.00749884	0.434396	0.423141	0.363115	0.960825	0.024468	0.974081	0.00483044	0.18576	0.093946	0.226133	0.251169	0.700547	0.0568379	0.486223	0.961768	0.0167868	0.425665	0.519944	0.672088	0.0928868	0.0591997	0.248661	0.725315	0.0870069	0.951484	0.140093	0.862291	0.141391	0.0577947	0.0363936	0.232432	0.0221197	0.88638	0.826836	0.502816
Firmicutes;Clostridia;Clostridiales;Lachnospiraceae;unclassified	0.695276	0.715319	0.873873	0.454541	0.720978	0.726849	0.728381	0.896104	0.73752	0.430274	0.950484	0.515449	0.617591	0.599135	0.858448	0.783259	0.148855	0.947884	0.621	0.970826	0.519331	0.436887	0.495078	0.516997	0.855823	0.68755	0.302771	0.498454	0.959051	0.0650232	0.652237	0.779043	0.620824	0.634149	0.575454	0.812149	0.583845	0.621942	0.610536	0.569233	0.862878	0.345996	0.434693	0.857969	0.598787	0.444342	0.846343	0.917803	0.896998
seq_57;Other;Other;Other;Other	0.342833	0.643469	0.271903	0.769131	0.686749	0.495259	0.531958	0.958234	0.0772286	0.776806	0.92309	0.530624	0.13172	0.159271	0.330976	0.796339	0.430259	0.955657	0.536427	0.940525	0.1515	0.309728	0.811798	0.493813	0.648445	0.868609	0.20718	0.460952	0.93299	0.534005	0.713285	0.51798	0.469795	0.822247	0.782935	0.556923	0.656504	0.690906	0.916284	0.413966	0.87391	0.503558	0.154196	0.575082	0.763422	0.67747	0.705548	0.887876	0.228296
Firmicutes;Clostridia;Clostridiales;Clostridiales_IncertaeSedisXI;unclassified	0.645996	0.789179	0.454677	0.620203	0.0229178	0.00751902	0.129938	0.963296	0.400622	0.898348	0.940402	0.737435	0.0138723	0.554523	0.119283	0.741779	0.892345	0.956157	0.869234	0.96436	0.884996	0.0779961	0.600808	0.681959	0.691932	0.651849	0.806386	0.893648	0.927366	0.5925	0.929235	0.879056	0.834223	0.88738	0.0320791	0.208643	0.836098	0.675516	0.951457	0.894728	0.927346	0.88323	0.780615	0.902955	0.75009	0.67707	0.794337	0.830351	0.668529
Bacteroidetes;Bacteroidia;Bacteroidales;Prevotellaceae;Prevotellaceae	0.757746	0.559589	0.676648	0.0719971	0.0471003	0.00999756	0.0221592	0.971137	0.827297	0.716998	0.863379	0.926043	0.0659496	0.0789331	0.16895	0.885448	0.296197	0.920256	0.182843	0.964119	0.788075	0.00266181	0.281995	0.904006	0.898468	0.799546	0.448461	0.865976	0.924432	0.03034	0.826875	0.813489	0.302988	0.862278	0.530545	0.247171	0.706848	0.297764	0.919773	0.87357	0.935123	0.261153	0.644849	0.379585	0.470321	0.874453	0.862181	0.817245	0.580868
Bacteroidetes;Bacteroidia;Bacteroidales;Prevotellaceae;unclassified	0.886781	0.892328	0.775462	0.580465	0.83526	0.76358	0.577994	0.936403	0.707322	0.705732	0.94989	0.855737	0.81078	0.647473	0.790022	0.827114	0.408037	0.950106	0.505356	0.75764	0.875466	0.45842	0.715618	0.92597	0.835034	0.732615	0.60912	0.511412	0.906449	0.840263	0.920935	0.727183	0.617097	0.662149	0.84525	0.493558	0.809856	0.859479	0.942353	0.241523	0.926453	0.631902	0.851827	0.810995	0.396158	0.613095	0.908395	0.934332	0.761272
Proteobacteria;Gammaproteobacteria;Enterobacteriales;Enterobacteriaceae;unclassified	0.134765	0.284957	0.94697	0.0617525	0.024287	0.0126273	0.000166557	0.928592	0.0410151	0.611616	0.656863	0.0835032	0.000136724	0.68589	0.237168	0.178962	0.43414	0.949791	0.909293	0.958447	0.0110028	0.00190977	0.25274	0.450752	0.225768	0.78543	0.183909	0.335989	0.964209	0.418537	0.79878	0.424359	0.0160945	0.773628	0.293602	0.819602	0.908396	0.807403	0.908377	0.745341	0.947641	0.839525	0.105883	0.751741	0.736141	0.140608	0.887359	0.894445	0.0975255
Bacteroidetes;Bacteroidia;Bacteroidales;Porphyromonadaceae;Porphyromonadaceae	0.583161	0.695734	0.612867	0.716177	0.43391	0.394338	0.058441	0.949641	0.460372	0.837816	0.888877	0.893996	0.244837	0.747511	0.371884	0.772066	0.513211	0.952778	0.79332	0.94935	0.396427	0.051179	0.794922	0.811226	0.330004	0.737814	0.556517	0.750896	0.957287	0.422847	0.784046	0.814538	0.579781	0.379722	0.789432	0.725674	0.644829	0.528028	0.588839	0.728345	0.898006	0.422942	0.774726	0.360813	0.783813	0.76368	0.841393	0.420924	0.834146
Firmicutes;Clostridia;Cloridiales;Lachnospiraceae;Butyrivibrio	0.809706	0.584522	0.531728	0.566615	0.344596	0.201039	0.0390922	0.965169	0.844557	0.872239	0.741411	0.398512	0.0826213	0.101964	0.518392	0.898548	0.103713	0.958426	0.0991943	0.508788	0.830352	0.0580503	0.838611	0.891718	0.407259	0.714748	0.371237	0.647728	0.694501	0.106013	0.857114	0.607528	0.260487	0.291107	0.242021	0.353682	0.716229	0.0212812	0.156301	0.138917	0.885349	0.148574	0.727933	0.0622422	0.0756815	0.633316	0.887467	0.691979	0.394543
Firmicutes;Clostridia;Clostridiales;Ruminococcaceae;Faecalibacterium	0.854653	0.86688	0.889654	0.12724	0.360717	0.116469	0.0461759	0.900186	0.310045	0.573866	0.867342	0.882455	0.27936	0.0905201	0.38411	0.894849	0.257171	0.950615	0.276927	0.960379	0.560904	0.0188344	0.637313	0.647839	0.829845	0.79644	0.216916	0.575718	0.923071	0.0102822	0.735473	0.797064	0.454054	0.701864	0.519318	0.30216	0.758116	0.39831	0.949136	0.174289	0.87394	0.369487	0.770989	0.349668	0.566084	0.827056	0.841735	0.505624	0.868537
Firmicutes;Clostridia;Clostridiales;Lachnospiraceae;Moryella	0.615801	0.600427	0.885915	0.803888	0.685577	0.70485	0.39356	0.96234	0.557036	0.923466	0.921703	0.838678	0.421891	0.377829	0.472891	0.652533	0.4209	0.940193	0.13313	0.868623	0.29107	0.60749	0.666091	0.616346	0.757613	0.739525	0.126435	0.725028	0.959583	0.153151	0.815162	0.764486	0.69852	0.681708	0.769632	0.800953	0.894857	0.214247	0.583907	0.67521	0.935901	0.112752	0.202509	0.138552	0.267499	0.404585	0.874333	0.882281	0.179139
Actinobacteria;Actinobacteria;Actinomycetales;Actinomycetaceae;Mobiluncus	0.747606	0.639958	0.566314	0.796088	0.718969	0.44235	0.768609	0.962428	0.103372	0.538808	0.870674	0.558049	0.21783	0.597911	0.399463	0.699682	0.623335	0.952529	0.383231	0.849257	0.300138	0.720847	0.308341	0.574734	0.795545	0.858658	0.196175	0.875574	0.891277	0.634955	0.708637	0.778754	0.695981	0.460648	0.324119	0.146404	0.705937	0.757323	0.908812	0.202519	0.929397	0.590669	0.457634	0.850818	0.557297	0.152369	0.833398	0.908156	0.73453
Firmicutes;Bacilli;Bacillales;Bacillaceae2;unclassified	0.535422	0.657688	0.79546	0.748666	0.636097	0.698209	0.700219	0.9206	0.667348	0.88445	0.91364	0.786608	0.691478	0.751944	0.730312	0.820079	0.720816	0.870617	0.659573	0.913867	0.760041	0.65154	0.61093	0.740259	0.649245	0.805993	0.638705	0.70863	0.947825	0.681444	0.825187	0.681711	0.592909	0.765653	0.716426	0.42823	0.849623	0.383207	0.878356	0.712369	0.918558	0.713135	0.543433	0.713155	0.558053	0.753174	0.656897	0.74275	0.410365
Firmicutes;Bacilli;Lactobacillales;Enterococcaceae;unclassified	0.720883	0.818478	0.238955	0.444408	0.34744	0.0855533	0.223936	0.885853	0.748982	0.923283	0.945566	0.899781	0.0999226	0.697424	0.390809	0.878623	0.790879	0.943139	0.787624	0.847089	0.838149	0.260575	0.0561205	0.836975	0.675765	0.756869	0.730278	0.733253	0.810275	0.227756	0.896825	0.481385	0.777133	0.123691	0.602543	0.0263912	0.636067	0.552874	0.887706	0.846683	0.910825	0.819462	0.771749	0.0957917	0.796692	0.732587	0.896728	0.811804	0.412667
Firmicutes;Clostridia;Clostridiales;unclassified;Clostridiales	0.719167	0.863918	0.860162	0.151846	0.61893	0.753144	0.31295	0.918416	0.343629	0.917188	0.886848	0.848558	0.431134	0.238542	0.647805	0.84906	0.117458	0.95835	0.0636905	0.932621	0.432628	0.146607	0.801822	0.83838	0.722643	0.773229	0.0597891	0.792076	0.95465	0.0578379	0.507596	0.826123	0.385165	0.191188	0.758628	0.764615	0.70556	0.108235	0.713915	0.456743	0.916421	0.066328	0.389671	0.15883	0.0833711	0.301816	0.787489	0.869749	0.840613
Firmicutes;Clostridia;Clostridiales;Lachnospiraceae;Roseburia	0.535664	0.669704	0.793856	0.541504	0.251072	0.111244	0.26156	0.951948	0.743959	0.825616	0.897864	0.535374	0.424148	0.329049	0.601347	0.744288	0.657003	0.94452	0.743026	0.887599	0.679428	0.191868	0.729866	0.589298	0.708361	0.811682	0.46339	0.52826	0.920624	0.217322	0.847848	0.768036	0.712544	0.700543	0.161569	0.312087	0.757439	0.629402	0.900655	0.38685	0.905632	0.749837	0.775752	0.635925	0.7542	0.627699	0.797823	0.616776	0.8003
Bacteriodetes;Bacterodia;Bacteroidales;Bacteroidaceae;Bacteroides	0.390919	0.721289	0.296035	0.484806	0.687403	0.540234	0.583249	0.965028	0.811229	0.911806	0.610922	0.780916	0.766751	0.706815	0.800955	0.591245	0.11566	0.743756	0.516388	0.953766	0.8295	0.620348	0.587512	0.890617	0.867299	0.878447	0.716378	0.608522	0.948413	0.693976	0.90372	0.839104	0.603519	0.800963	0.785813	0.238621	0.871695	0.796691	0.921361	0.804539	0.913576	0.499806	0.639677	0.5667	0.632182	0.816047	0.900332	0.83378	0.83123
Firmicutes;Bacilli;Bacillales;Paenibacillaceae1;Paenibacillus	0.767718	0.730876	0.767661	0.253799	0.292909	0.126007	0.160146	0.899124	0.436258	0.881086	0.864283	0.872947	0.315493	0.320808	0.352872	0.87033	0.358804	0.948882	0.623629	0.906145	0.776816	0.0918211	0.784026	0.433236	0.761323	0.806818	0.629326	0.689953	0.891306	0.101964	0.867203	0.783857	0.566453	0.736726	0.470393	0.420995	0.838996	0.674386	0.90019	0.799223	0.908776	0.551561	0.801576	0.816252	0.738474	0.77425	0.791525	0.646645	0.710327
Proteobacteria;Gammaproteobacteria;Enterobacteriales;Enterobacteriaceae;Proteus	0.537679	0.598734	0.676283	0.382607	0.458855	0.318659	0.287656	0.896509	0.620723	0.845269	0.88904	0.670017	0.188237	0.586991	0.585596	0.773225	0.716841	0.943143	0.56255	0.851194	0.616677	0.191682	0.477985	0.766889	0.737839	0.782335	0.680292	0.50365	0.917822	0.417206	0.792307	0.750489	0.336089	0.342333	0.380791	0.677641	0.809474	0.403699	0.758327	0.678442	0.907611	0.536352	0.728398	0.40157	0.620835	0.701344	0.832329	0.807747	0.75456
[truncated: 79 more columns]

## Sheet: spearman_rho_correlation.txt
Supplementary Table S8B: Spearman's R correlation between metabolites and bacterial taxa.
	1-phenyl-1,2-ethanediol	1,2,4-butanetriol	1,3,4-dihydroxybutanoate	2-hydroxy-3-methylvalerate	2-hydroxyglutarate	2-hydroxyisocaproate	2-hydroxyisovalerate	2-ketobutyrate	2-methyl-2,3-dihydroxypropanoate	2-O-Glycerol-d-galactopyranoside 1	2-O-glycerol-d-galactopyranoside 2	2-O-Glycerol-d-galactopyranoside 3	5-aminovalerate	a_ketoglutarate	beta-alanine	allose	aminomalonate	amphetamine	aspartate	beta-aminobutyrate	beta-galactopyranoside	cadaverine	citrate	erythronic acid	ethyl-glucopyranoside	fructose	unknown sugar 9	fructose-6-phosphate	fumarate	G3P	GABA	galactopyranose	GHB	glucaric acid	gluconic acid	glucopyranoside	glucose	glutamate	glyceric_acid	glycero-gulo-heptose	glycerol	glycine	hypoxanthine	inositol	leucine	lysine	malate	maltose	mannonate
Firmicutes;Bacilli;Lactobacillales;Lactobacillaceae;Lactobacillus_iners	-0.00571385	0.00525118	0.0182853	-0.381225	-0.532342	-0.495722	-0.305555	0.0894011	-0.0148116	-0.0113323	-0.175359	-0.298938	-0.406481	0.380069	-0.271602	-0.0439481	0.087969	0.0671614	0.297953	-0.00672189	0.206786	-0.339871	0.359045	0.138006	0.122413	0.0766258	0.129925	-0.124472	-0.00962485	0.259772	0.0808131	0.0942487	-0.296049	0.269555	0.237687	0.133138	0.00112335	0.171151	0.392587	-0.0130072	-0.106657	0.0823674	0.137872	0.0991925	0.179021	0.0392765	0.0143182	-0.198539	0.190316
Firmicutes;Bacilli;Lactobacillales;Lactobacillaceae;Lactobacillus_crispatus	0.0363477	0.0619813	0.0569878	-0.259033	-0.0172953	-0.163055	-0.325272	0.0146801	0.113977	-0.0705775	0.0414286	0.177556	-0.356688	0.0725661	-0.188931	0.0125718	0.164434	-0.157766	0.206462	0.0515341	0.0546543	-0.377221	-0.170594	0.126562	0.108997	-0.0762015	0.304978	-0.114603	-0.172723	0.29855	0.108215	0.102992	-0.286939	0.203427	0.249937	0.117918	-0.0673319	0.247457	-0.236386	0.174984	-0.0959409	0.292952	0.0052825	0.267284	0.21567	0.233205	-0.359001	0.0867018	0.00988546
Firmicutes;Bacilli;Lactobacillales;Lactobacillaceae;Lactobacillus	0.114649	0.0558569	0.127982	-0.239185	-0.130634	-0.25224	-0.380716	0.0117132	0.207121	-0.0112616	0.116044	0.124459	-0.38635	0.200024	-0.138212	0.0417071	0.230976	-0.054761	0.335933	0.109812	0.105251	-0.381921	-0.0724928	0.168564	0.0389626	-0.0968815	0.426104	-0.0908356	-0.021502	0.346133	0.2847	0.0323504	-0.277347	0.250682	0.235565	0.113088	-0.100679	0.394506	-0.14088	0.303321	0.0837495	0.407333	0.14869	0.315258	0.323289	0.395645	-0.391607	0.0537099	-0.0310854
Firmicutes;Bacilli;Lactobacillales;Lactobacillaceae;Lactobacillus_gasseri/johnsonii	0.112096	0.0811403	0.12404	-0.0613951	-0.174391	-0.243378	-0.197386	0.0671732	0.0601714	-0.00426261	0.137219	0.0301736	-0.24504	0.259119	-0.105823	0.0827912	0.0994734	0.0693012	0.150747	0.135302	0.0663456	-0.205594	0.161712	0.134856	0.0625776	-0.0720193	0.120444	-0.0409014	0.150203	0.189004	0.140642	-0.0635638	-0.120944	0.197583	0.299455	0.15881	-0.0216925	0.273406	0.0250205	0.230758	0.0398149	0.217794	0.150815	0.202045	0.106946	0.216177	-0.0917866	0.0760569	-0.00963586
Firmicutes;Bacilli;Lactobacillales;Lactobacillaceae;Lactobacillus_jensenii	0.162201	0.160749	0.127181	-0.188419	-0.242733	-0.314026	-0.20776	0.051701	0.134892	0.0227807	0.0831324	0.0180592	-0.250916	0.186103	-0.149803	0.140093	0.102097	-0.0382626	0.311998	0.0431114	0.270862	-0.19819	0.0112888	0.126568	0.243587	0.0485171	0.331616	0.0503268	0.0551077	0.244685	0.230321	0.15413	-0.128408	0.233467	0.255695	0.137413	0.00628495	0.229935	-0.0148667	0.17066	-0.0660422	0.169623	0.183682	0.189854	0.244918	0.27902	-0.245688	-0.013313	0.200779
Actinobacteria;Actinobacteria;Bifidobacteriales;Bifidobacteriaceae;Gardnerella	0.106015	0.0216496	-0.0122419	0.231456	0.0843434	0.0918504	0.467608	-0.0602507	-0.0261475	0.275102	-0.122592	-0.0314299	0.0408173	0.0240011	0.0524358	0.0294439	-0.108836	0.090376	-0.114921	-0.26223	0.0491239	0.361343	0.0848119	0.107188	0.168631	-0.0680378	-0.21776	0.210245	-0.055067	-0.0145659	-0.0568555	0.117882	0.557531	-0.195738	-0.293564	0.177163	0.162086	-0.144325	0.0293414	-0.144871	0.0891932	-0.180624	-0.030359	0.00539693	-0.187009	-0.1372	0.0880916	0.00116789	0.111083
Bacteroidetes;Bacteroidia;Bacteroidales;Prevotellaceae;Prevotella	0.0500987	0.00782343	-0.00268151	0.35795	0.304032	0.335625	0.475218	-0.0672713	0.0658284	0.179057	0.0438935	0.0796164	0.454485	-0.22151	0.229575	0.055275	-0.121425	0.118781	-0.149251	0.0375068	0.0152642	0.467443	-0.0886528	-0.118904	-0.0657864	-0.0888357	-0.180091	0.132106	0.101607	-0.33027	-0.0600796	0.0726648	0.316228	-0.25552	-0.248587	-0.138123	0.107629	-0.107001	-0.0258085	-0.191961	0.129116	-0.127187	0.119645	-0.19086	-0.0860394	-0.113648	0.189879	-0.135895	0.101533
Fusobacteria;Fusobacteria;Fusobacteriales;Leptotrichiaceae;Sneathia	-0.177128	-0.206291	-0.122896	0.210168	0.156256	0.203932	0.125479	0.0112613	-0.207411	0.0740868	-0.113684	-0.127469	0.111373	-0.342967	0.12903	-0.195345	-0.155562	-0.0238201	-0.217251	-0.0138974	-0.299586	0.13986	-0.177175	-0.227498	-0.238749	0.0998457	-0.267597	-0.125184	-0.010796	-0.30766	-0.184384	-0.093909	0.0770883	-0.190825	-0.219538	-0.181927	0.0997148	-0.223279	0.007026	-0.262962	0.0737214	-0.191872	-0.283601	-0.253609	-0.168784	-0.336573	0.045628	-0.0866279	-0.0641596
Actinobacteria;Actinobacteria;Coriobacteriales;Coriobacteriaceae;Atopobium	-0.00954244	-0.0485002	-0.16759	0.291846	0.22683	0.270176	0.404202	-0.0126918	-0.00720328	0.214982	-0.100332	0.00430365	0.21189	-0.264118	0.132954	-0.0107857	-0.175287	0.0209964	-0.114592	-0.136989	-0.0259569	0.373637	-0.107721	-0.0953988	0.0151082	0.0650954	-0.136893	-0.00587061	-0.162108	-0.296293	-0.107241	0.110884	0.322878	-0.18334	-0.304038	-0.13175	0.141676	-0.139115	-0.0762688	-0.331322	0.132715	-0.158149	-0.033932	-0.169133	-0.0801039	-0.127438	0.0403548	-0.142613	0.0841362
Firmicutes;Negativicutes;Selenomonadales;Veillonellaceae;Dialister	0.0933757	0.0800935	0.0309543	0.370687	0.36667	0.412984	0.554806	-0.127342	0.159316	0.226594	0.0815327	0.0989631	0.422887	-0.160257	0.279083	0.101094	0.00539889	0.0867314	-0.0031486	-0.0845598	0.163639	0.608663	-0.174068	-0.00928317	0.0787109	-0.0700548	-0.042837	0.146337	0.0922779	-0.218288	0.0496844	0.158207	0.412816	-0.142079	-0.275418	-0.0880065	0.117157	-0.0427644	0.0137403	-0.135134	0.0883756	-0.030101	0.198585	-0.0775984	0.0226197	0.0509642	0.0554582	-0.195008	0.19839
Firmicutes;Negativicutes;Selenomonadales;Veillonellaceae;Megasphaera	0.0726713	-0.00896083	-0.175627	0.0938473	0.214199	0.152938	0.302996	-0.190548	0.103564	0.153975	-0.0042961	-0.0532984	0.145022	-0.0363381	0.172536	-0.0425251	-0.018406	-0.200581	-0.0793728	0.00479597	0.0987464	0.236208	-0.148024	0.00660516	-0.00221964	0.178443	0.037728	0.0582889	-0.00235589	-0.130798	-0.0333517	0.0724288	0.237036	-0.130401	-0.242201	-0.161566	0.0969666	-0.125587	0.0574826	-0.0405879	0.0445982	-0.0892976	0.0114389	-0.0503288	-0.200703	-0.0674997	0.0323521	-0.119707	0.157477
Firmicutes;Clostridia;Clostridiales;unclassified;BVAB1_2_3	0.0689808	0.11393	-0.00809692	-0.0385334	0.126957	0.0994751	0.0905687	-0.0097571	0.173325	0.0124446	0.0332003	-0.0404245	0.141004	-0.00285067	-0.000716817	0.0389268	0.0101858	-0.100044	0.140812	-0.124791	0.188397	0.0953536	-0.06905	0.0211011	0.0284387	-0.121914	0.0840196	0.00860197	-0.0512853	-0.0684634	-0.023362	-0.0212264	0.00295889	-0.0126443	-0.0774	-0.181025	-0.120623	-0.041709	-0.0491879	-0.0499253	-0.0636498	0.0406741	0.0692918	-0.0474178	0.0941696	0.0941254	0.0759746	-0.123207	-0.0137715
Actinobacteria;Actinobacteria;Bifidobacteriales;Bifidobacteriaceae;unclassified	-0.111897	-0.115147	-0.195381	0.039727	-0.139176	-0.136707	-0.0343864	-0.0130994	-0.160108	-0.0164173	-0.00807983	-0.141103	-0.175402	-0.0713863	-0.10003	-0.0311453	-0.151758	0.0116764	-0.208122	-0.0535212	-0.141773	-0.0110365	0.154856	-0.0928079	-0.0381488	0.0191238	-0.199653	0.00197638	0.0269088	-0.0588929	-0.147266	0.0555175	0.06204	-0.155659	-0.136309	0.121615	0.166318	-0.121726	0.0408886	-0.177325	0.0349677	-0.185657	-0.23219	-0.0565541	-0.197181	-0.167128	0.154473	0.0699689	-0.0160678
Firmicutes;Bacilli;Lactobacillales;Streptococcaceae;Streptococcus	-0.0888715	-0.0447846	-0.0662225	-0.088142	-0.235129	-0.272927	-0.154723	-0.0774236	-0.197782	-0.0861023	0.0108888	-0.00716904	-0.136029	-0.101242	-0.230648	-0.0503004	-0.281071	0.0253393	-0.236912	-0.0379578	-0.210456	-0.257687	0.1691	0.0141424	0.0621955	0.0106193	-0.17992	0.0343965	-0.114847	-0.0309305	-0.203976	-0.0777238	-0.12352	-0.05327	0.0428578	0.139	-0.00469964	-0.187623	0.0590806	-0.128995	-0.126165	-0.167255	-0.241474	-0.136077	-0.297496	-0.275763	0.0224916	0.184044	-0.0570113
Fusobacteria;Fusobacteria;Fusobacteriales;Leptotrichiaceae;unclassified	-0.14542	-0.169057	-0.0498701	0.194705	0.130167	0.172868	0.0562369	-0.0398448	-0.155795	0.0603299	-0.00174024	-0.0862894	0.0672053	-0.316648	0.104125	-0.158171	-0.0954362	-0.0155531	-0.218644	0.00150499	-0.305484	0.0767692	-0.272261	-0.193914	-0.199041	0.0957084	-0.205658	-0.129255	0.0284354	-0.241976	-0.127913	-0.0966069	0.0260776	-0.216287	-0.167519	-0.143979	0.113745	-0.160523	0.00682302	-0.165781	0.12404	-0.142128	-0.236417	-0.227959	-0.120619	-0.237882	0.0358005	-0.0258988	-0.0490366
Actinobacteria;Actinobacteria;Bifidobacteriales;Bifidobacteriaceae;Bifidobacterium	-0.00908207	-0.0351334	-0.147725	0.115597	-0.210094	-0.236471	-0.188829	0.0285971	-0.279948	-0.156234	0.134736	0.0950995	-0.153872	-0.0750957	-0.224364	0.103195	-0.200773	0.00505721	-0.229153	0.11328	-0.160618	-0.205712	0.173602	-0.146495	-0.148961	0.0450324	-0.163437	-0.0422478	0.0381517	-0.0280842	-0.179753	-0.0961725	-0.0667233	-0.00946099	0.132459	0.0601289	-0.0230593	-0.0321575	0.0758492	-0.110839	-0.0744234	-0.087622	-0.154453	-0.0361808	-0.137683	-0.118755	0.136753	0.0479896	-0.09612
Firmicutes;Clostridia;Clostridiales;Clostridiales_IncertaeSedisXI;Anaerococcus	-0.0775106	-0.0561862	-0.0539374	-0.0318599	0.100864	0.108756	0.0362359	0.0206817	0.0538423	0.0225198	-0.0294394	-0.0277578	0.179902	0.05474	0.0238168	-0.0667974	0.00353283	-0.0374328	0.108511	0.0133054	0.0192034	0.00147926	0.0928287	0.0504725	-0.0125001	-0.159063	-0.00385107	0.0394674	-0.0265015	-0.0171787	0.00493702	-0.0802153	-0.0385602	0.0892024	-0.0858213	-0.151223	0.00146537	-0.0478474	0.131297	-0.0208127	0.0293985	0.0809308	0.0362426	-0.00781871	0.0505854	-0.0230235	-0.0170059	0.013673	-0.0127901
Bacteroidetes;Bacteroidia;Bacteroidales;Porphyromonadaceae;Porphyromonas	-0.0759788	-0.0565662	0.0121191	-0.0618994	0.151749	0.162517	0.147295	-0.0401601	0.0532125	0.0324454	-0.11506	-0.0826768	0.139177	0.0160849	0.180684	-0.165075	0.104018	-0.0612261	0.0940937	-0.129753	0.0093222	0.0901388	-0.114483	-0.00849558	-0.134479	-0.126911	-0.017146	-0.0676183	0.045747	-0.0539289	-0.0744633	-0.112189	-0.00623261	-0.0613786	-0.129602	-0.29476	-0.0881196	-0.0896596	-0.0113547	-0.0589237	0.0212519	0.0063651	-0.0860007	-0.0965798	0.0438058	-0.0568619	0.170741	-0.16458	-0.175371
Firmicutes;Negativicutes;Selenomonadales;Veillonellaceae;Veillonella	-0.202701	-0.180112	-0.261914	0.00030878	0.0455621	0.0444635	-0.055077	0.056683	-0.0824573	0.0676302	-0.0124875	-0.0127697	-0.0502561	-0.152098	-0.0754666	-0.101143	0.0169628	0.158429	0.0523427	0.0189812	-0.267714	-0.0854111	0.0321693	-0.179444	-0.017431	0.00845938	-0.0397537	-0.132828	-0.114306	0.0716862	-0.0554146	0.0759332	-0.0696699	0.111194	-0.0261426	-0.0364646	0.086392	0.151223	0.136715	-0.170579	0.170529	0.206657	-0.0756181	0.133088	0.187353	-0.0490091	-0.0248949	-0.0365597	0.0567331
Firmicutes;Clostridia;Clostridiales;Clostridiales_Family_XI_Incertae_Sedis(Peptostreptococcaceae);Parvimonas(Peptostreptococcus)	0.121567	0.0252871	0.0206537	0.180422	0.148243	0.0987152	0.319107	0.00356173	0.0314156	0.108824	-0.0495149	0.0726686	0.166126	-0.138173	0.121974	0.031475	-0.183107	-0.0552289	-0.191739	-0.0775382	0.0654812	0.269605	-0.0591829	0.00177728	-0.0131755	-0.000542492	-0.118251	0.100907	-0.00104862	-0.359892	-0.137507	0.078241	0.294986	-0.179568	-0.16443	0.0121472	-0.00449762	-0.180606	-0.168625	-0.178245	0.0145315	-0.295256	-0.042562	-0.181103	-0.207493	-0.138129	0.0895312	-0.0780942	0.0425149
Firmicutes;Negativicutes;Selenomonadales;Veillonellaceae;Veillonellaceae	0.23691	0.150049	-0.0275164	0.150321	0.133166	0.0807284	0.338886	-0.171598	0.189761	0.114942	0.028922	0.0350721	0.192667	0.0845034	0.131391	0.120747	-0.0365199	-0.133413	-0.00901446	-0.0230949	0.254283	0.242694	-0.0625306	0.0924898	0.0927874	0.119461	0.127168	0.230402	0.0494819	-0.104831	-0.00648551	0.109014	0.331396	-0.179022	-0.178098	-0.0451285	0.0424508	-0.0265977	0.0423348	0.0531924	-0.0197197	-0.0863697	0.136479	-0.0619973	-0.131527	0.0494643	0.0969774	-0.0630648	0.221691
Fusobacteria;Fusobacteria;Fusobacteriales;Fusobacteriaceae;Fusobacterium	-0.317734	-0.294442	-0.210826	-0.0483851	0.0805088	0.0902278	-0.0591571	-0.106614	-0.0899255	-0.0995211	-0.0216982	-0.175743	0.0765139	-0.151012	0.0780814	-0.192413	0.0638496	0.0912097	0.0375905	0.163684	-0.287256	-0.00262813	-0.0201956	-0.142753	-0.259187	-0.0581342	-0.218569	-0.202475	0.119121	-0.0225615	0.00844537	-0.1905	-0.190691	0.116894	-0.0300071	-0.213239	-0.0326573	0.0610579	0.208716	-0.0657701	0.0227844	0.117448	-0.128776	-0.0881669	0.0401433	-0.08759	0.110856	-0.109156	-0.217503
Firmicutes;Clostridia;Clostridiales;Clostridiales_IncertaeSedisXI;Peptoniphilus	0.0553921	0.0879907	-0.0180713	0.115134	0.20888	0.286066	0.244387	0.0581518	0.178759	0.0831523	0.0608105	0.0671211	0.385209	-0.0519173	0.0722916	0.0576985	-0.0350972	0.0221337	0.0140665	0.021693	0.113429	0.278864	-0.0305788	0.00980489	-0.0523432	-0.0499199	0.0491577	0.108274	0.0202489	-0.12501	0.0365915	0.0812716	0.125975	-0.0650701	-0.172633	-0.0804951	0.0985218	-0.0559234	0.0475376	-0.0130126	0.0734557	-0.0116788	0.166211	-0.00670629	0.0726853	0.0535761	0.03716	-0.0196344	0.105515
Firmicutes;Lactobacillales;Carnobacteriaceae(Aerococcaceae);Granulicatella(Aerococcaceae);unclassified	0.0764757	0.0697362	0.143307	0.00867712	0.0421366	-0.0153503	0.183093	0.0409038	0.0172041	0.193872	-0.145119	-0.0354905	-0.00264198	-0.0065396	0.0397824	-0.030338	-0.115815	0.00239142	0.0414809	-0.252151	0.0829758	0.175985	0.110941	0.0572743	0.223337	-0.0362941	-0.0357602	0.109833	-0.0250399	-0.072916	-0.0757918	0.174442	0.254314	0.00396839	-0.18438	0.173587	0.0861773	-0.0116712	-0.0812238	-0.126094	0.0563734	-0.180587	0.0371051	0.0727892	-0.020104	-0.0606333	0.0103865	-0.0653072	0.225449
Firmicutes;Clostridia;Clostridiales;Peptococcaceae2;Desulfotomaculum	0.275229	0.254037	0.188606	0.10696	0.142386	0.148711	0.301263	-0.021555	0.257575	0.207906	0.0461002	0.141387	0.175317	0.0652436	0.207081	0.123901	-0.0473356	-0.0248541	-0.0155647	-0.0841843	0.300855	0.263332	-0.0292741	0.12572	0.121252	0.102361	0.100933	0.110372	0.0588021	-0.1397	-0.00857623	0.23838	0.275927	-0.019152	-0.0610699	0.0712804	0.114952	-0.0774219	-0.0202384	0.0238107	0.0819963	-0.117783	0.185551	-0.0427579	-0.0954649	-0.00169929	-0.0269734	-0.0176445	0.263413
TM7;unclassified;unclassified;unclassified;TM7	0.367405	0.374287	0.162275	0.112476	-0.124129	-0.0823692	0.0452867	-0.0284008	0.276571	0.0301525	0.193479	0.146991	0.0662552	0.173579	-0.0182607	0.350639	0.00322455	-0.027218	0.0615051	0.0636565	0.378203	0.0854613	0.000921002	0.226374	0.232939	0.0776798	0.251078	0.22596	-0.0207237	0.053285	0.251404	0.202069	0.117855	0.0842722	0.117103	0.199991	0.0187133	0.0336174	0.0216451	0.222218	-0.0648655	-0.0269727	0.260781	0.0738313	0.0244362	0.210484	-0.0193651	0.072912	0.354283
Actinobacteria;Actinobacteria;Actinomycetales;Corynebacteriaceae;Corynebacterium	-0.0767955	-0.137113	-0.0556069	-0.287625	-0.148455	-0.259589	-0.315654	-0.00682398	-0.132883	0.00274949	-0.149099	-0.149233	-0.327601	0.214978	-0.21234	-0.129068	0.149022	-0.0231379	0.220929	-0.0127075	-0.0350212	-0.480883	0.197546	-0.0206238	0.0467167	-0.00177674	0.0719788	-0.0426277	-0.0416544	0.30123	-0.115261	-0.0173888	-0.290633	0.180419	0.17757	0.0911901	-2.62738e-05	0.23038	0.209096	0.115308	-0.0213844	0.207935	-0.0439435	0.175694	0.121379	-0.0580284	0.0211074	0.0980426	0.00105204
Tenericutes;Mollicutes;Mycoplasmatales;Mycoplasmataceae;Mycoplasma	0.0179472	0.0975069	0.183593	-0.0350478	-0.0183641	0.0301967	-0.0517835	0.0561217	0.14429	0.0804243	0.0352703	0.023921	-0.0577537	0.0792869	0.0559492	0.0451286	0.1427	0.0823738	0.0738504	-0.00439749	0.0401121	0.0534388	-0.0326099	0.165033	0.10347	-0.039754	0.0720202	-0.107743	0.00456497	0.0855046	0.249591	-0.0681415	-0.0562858	0.0709588	0.16321	0.0341856	-0.0638234	0.0767349	-0.117147	0.167182	0.110724	0.146039	0.124821	0.0798022	0.118746	0.218136	-0.191919	0.0251219	-0.0887471
Firmicutes;Clostridia;Clostridiales;Peptostreptococcaceae;Peptostreptococcus	-0.161248	-0.264532	-0.191231	0.0931889	0.157873	0.250877	0.0518159	-0.0799362	-0.0531985	-0.1137	0.00467528	-0.064434	0.296038	-0.265599	0.146459	-0.0585858	-0.0685708	0.0844178	-0.118121	0.173605	-0.269853	0.132856	-0.0242309	-0.160813	-0.222534	0.0334453	-0.179476	-0.0421269	0.0991765	-0.149339	-0.115552	-0.119254	-0.0906069	-0.0526972	-0.0760461	-0.146239	0.0878275	-0.0683639	0.108294	-0.0231217	-0.0554602	-0.0345869	-0.0386608	-0.184264	-0.0538899	-0.147511	0.172823	-0.0791381	-0.092878
Bacteroidetes;Bacteroidia;Bacteroidales;Bacteroidaceae;Bacteroides	-0.0709686	-0.0279978	0.00763963	-0.13957	-0.137469	-0.176886	-0.235998	-0.170128	-0.163998	-0.159323	0.0494789	0.0568457	-0.0749091	0.127674	-0.09689	-0.035764	0.0955117	-0.0390456	0.0477955	-0.0600051	-0.0590694	-0.203735	-0.051474	0.0377843	-0.00442289	0.0714122	0.087349	0.0160668	-0.0695905	0.175103	-0.00539164	-0.0343036	-0.114221	-0.106543	0.0628401	0.0217512	-0.081632	0.0033173	-0.0169963	0.0930839	-0.0780206	0.0501135	-0.0849378	0.0161402	0.075894	-0.013441	-0.11183	0.0957497	-0.0442075
Firmicutes;Clostridia;Clostridiales;Clostridiales_IncertaeSedisXI;Finegoldia	0.00622577	0.00691819	-0.0338977	-0.0892611	-0.0438413	-0.0308898	-0.103397	0.0526097	0.0557144	0.0370865	0.0548085	-0.0341625	0.0706355	0.0414803	-0.0601935	0.00175476	0.0531978	-0.0141573	0.161268	-0.0191789	0.0165867	-0.156842	0.0969066	0.0408506	0.102367	-0.167002	0.0461339	0.0155947	0.0852571	0.137465	-0.0105164	-0.0195307	-0.106957	0.0541743	-0.0138224	-0.0421155	-0.0535494	0.109121	0.103121	0.0266381	0.0149662	0.168069	0.1029	0.0537948	0.0940247	0.0531581	0.06401	0.000264406	0.105376
Proteobacteria;Gammaproteobacteria;Enterobacteriales;Enterobacteriaceae;Escherichia/Shigella	-0.24134	-0.206537	-0.0628377	-0.205233	-0.188217	-0.202192	-0.315438	0.0432605	-0.19886	-0.0541888	-0.0894033	-0.246692	-0.265903	0.108369	-0.0226051	-0.201911	-0.0213902	0.0454368	0.0651666	0.126103	-0.179409	-0.25965	0.135892	-0.0801598	-0.19386	0.114589	-0.159517	-0.171928	0.0397696	0.128513	0.0187502	-0.101647	-0.260455	0.119086	0.172599	-0.0371133	0.089029	0.0897481	0.136793	0.0447346	0.0452522	0.072189	-0.0537227	0.0926846	-0.0460488	-0.127133	0.057914	0.106833	-0.149712
Fusobacteria;Fusobacteria;Fusobacteriales;Leptotrichiaceae;Leptotrichia	-0.199778	-0.20594	-0.097628	0.211291	0.130206	0.192749	0.0962221	-0.0928278	-0.141752	0.0585393	0.011449	-0.0852653	0.104028	-0.306852	0.102859	-0.162299	-0.130743	0.0147637	-0.27422	-0.000509379	-0.316469	0.141558	-0.240955	-0.217858	-0.172264	0.125369	-0.235978	-0.123815	0.0109568	-0.261532	-0.153702	-0.144714	0.0577127	-0.221518	-0.219389	-0.155124	0.0826678	-0.221093	-0.0168279	-0.197968	0.122751	-0.190692	-0.254442	-0.267378	-0.165869	-0.277551	0.0449623	-0.0606683	-0.111604
Firmicutes;Clostridia;Clostridiales;Lachnospiraceae;unclassified	0.0650171	0.0745576	0.0363226	-0.101797	-0.0428703	-0.0378569	-0.0374964	-0.118772	0.0493827	-0.155685	-0.0181889	0.136078	0.0568752	0.0735431	-0.00134722	0.0751416	0.209807	-0.0595449	0.0704412	-0.0237711	0.0968657	-0.0860598	-0.107331	0.112817	0.0374135	-0.132934	0.131418	0.122701	-0.0300695	0.207032	0.101072	-0.0468287	-0.0677037	-0.0722024	0.0723689	0.0253939	-0.188069	0.0734616	-0.127977	0.0853206	-0.12914	0.122126	0.115629	0.0200508	0.0783208	0.116238	-0.0648915	-0.0165042	-0.00266554
seq_57;Other;Other;Other;Other	-0.152958	-0.0870007	-0.179772	0.00919905	-0.0338819	-0.0814281	-0.0751646	0.0196672	-0.243608	-0.0707242	0.0183113	-0.131553	-0.178638	-0.1819	-0.139647	-0.060229	-0.118454	-0.0226249	-0.088751	-0.0366024	-0.187077	-0.117003	0.0133133	-0.121892	-0.0843587	-0.00709914	-0.164757	-0.139528	-0.0550488	-0.0784216	-0.0854806	-0.13826	-0.100555	0.00975797	-0.00786496	-0.0773124	-0.123037	-0.0537466	-0.014932	-0.120493	-0.0908044	-0.0924585	-0.203097	-0.0860639	-0.0253425	-0.0625482	0.104658	-0.00871907	-0.179823
Firmicutes;Clostridia;Clostridiales;Clostridiales_IncertaeSedisXI;unclassified	-0.0774531	-0.0539914	-0.126713	0.0670232	0.275702	0.294323	0.164801	0.0266692	0.114197	0.034529	-0.033093	-0.0800124	0.266805	-0.0840216	0.212084	-0.0871092	-0.00954841	-0.0279863	0.0206986	0.0275464	0.00566576	0.186469	-0.0845941	-0.0754833	-0.0790021	-0.163711	0.0265191	0.0111216	0.0800149	-0.0677194	-0.00536174	-0.0123225	0.0197139	0.000642916	-0.249488	-0.178713	-0.0490172	-0.0619705	0.0200239	0.00364556	0.0267641	0.00268706	0.0455241	-0.00212505	0.0458234	0.0670356	0.0823903	-0.0572809	-0.0770343
Bacteroidetes;Bacteroidia;Bacteroidales;Prevotellaceae;Prevotellaceae	-0.052482	-0.107969	-0.0830278	-0.211248	-0.237755	-0.280132	-0.238294	0.00283795	-0.0317915	-0.0920597	-0.0786425	-0.0142844	-0.203939	0.21053	-0.186144	-0.0380452	0.149785	0.10404	0.166345	0.0300626	0.044889	-0.309563	0.159664	-0.0230008	0.0209032	-0.0559312	0.0963163	0.0297436	-0.0849355	0.237376	0.0588452	0.036948	-0.134251	-0.0205731	0.0806417	0.157691	-0.0921923	0.143927	0.0455266	-0.0221972	-0.0141973	0.144207	0.0734957	0.125502	0.106122	-0.0146706	-0.0577667	0.0640004	-0.0964737
Bacteroidetes;Bacteroidia;Bacteroidales;Prevotellaceae;unclassified	0.00321358	0.0107695	0.0630069	-0.0755932	-0.00206446	-0.0262097	-0.0638558	0.0865114	0.0534817	0.0939964	-0.0213339	-0.0481087	0.0106305	0.06364	0.0308624	-0.0593197	0.120887	-0.0493245	0.0924612	-0.11455	0.0020258	-0.0823837	0.0584995	0.00778648	-0.0407646	-0.0896329	0.0670183	-0.118249	0.0970165	0.00205349	0.0167701	-0.0621217	-0.0678326	-0.0670274	-0.0115332	-0.0894024	-0.0570932	0.00792777	-0.0246179	0.15579	0.0241395	0.0647116	0.0241966	0.0334607	0.123257	0.0810561	-0.0262017	0.00514792	-0.0573267
Proteobacteria;Gammaproteobacteria;Enterobacteriales;Enterobacteriaceae;unclassified	-0.208699	-0.167365	-0.000746677	-0.2192	-0.268058	-0.267475	-0.377777	0.101684	-0.264031	-0.117502	-0.16136	-0.255991	-0.381924	0.0569734	-0.159107	-0.233229	-0.110544	0.0599057	0.00271367	0.044701	-0.28195	-0.317634	0.16891	-0.128658	-0.178344	0.0645421	-0.162447	-0.179719	-0.0178559	0.0981372	-0.0669757	-0.176366	-0.257666	0.0458177	0.126337	0.0274763	-0.028743	0.0354237	0.0568809	-0.0548759	-0.0100142	-0.0264547	-0.213303	0.0521304	-0.0479778	-0.191885	0.0404642	0.0339239	-0.228535
Bacteroidetes;Bacteroidia;Bacteroidales;Porphyromonadaceae;Porphyromonadaceae	0.0922303	0.0747777	0.0931311	0.0458993	0.0962362	0.0995282	0.208522	0.064249	0.104693	0.0531114	0.0590148	-0.0136077	0.134581	-0.034141	0.121582	0.0714229	-0.0984903	0.0484946	-0.0334365	-0.0294575	0.119719	0.208495	-0.026956	-0.0419465	0.154802	-0.0958372	-0.0746265	0.0579733	0.0111016	-0.100354	0.0638428	-0.0303652	0.0744754	-0.123126	-0.0217146	-0.0414555	-0.134596	-0.0923555	-0.131457	-0.050737	0.0606487	-0.107903	0.0418525	-0.130515	0.0257712	0.0417418	0.0636549	-0.188616	-0.0252348
Firmicutes;Clostridia;Cloridiales;Lachnospiraceae;Butyrivibrio	0.0316532	0.102207	0.111518	0.0788685	0.116538	0.145562	0.222462	-0.0140853	-0.0141366	-0.0384577	-0.11734	0.165181	0.195875	-0.208662	0.0871648	-0.00421782	-0.236034	-0.0130688	-0.204733	-0.175285	0.0214809	0.200815	0.0183111	0.0182096	0.13718	-0.107814	-0.116373	0.0833457	-0.186702	-0.189679	-0.0441353	-0.106564	0.146311	-0.14315	-0.147636	-0.12412	-0.0930877	-0.294449	-0.236003	-0.202528	-0.0757846	-0.190378	-0.0531488	-0.244661	-0.240997	-0.0763773	-0.035964	-0.107632	-0.134874
Firmicutes;Clostridia;Clostridiales;Ruminococcaceae;Faecalibacterium	0.00161651	0.00943151	0.0148246	-0.190068	-0.113519	-0.17842	-0.2197	-0.113759	-0.137316	-0.124294	-0.0690786	0.0298775	-0.123882	0.211837	-0.11844	-0.0126259	0.164648	-0.039012	0.142069	-0.0294897	0.0887661	-0.257492	0.0761437	0.0834233	0.0394339	0.0619111	0.156319	0.100688	-0.0717954	0.287161	0.0815494	0.0377867	-0.101216	0.057139	0.0827637	0.1402	-0.077521	0.119802	-0.00941992	0.184324	-0.0954537	0.118271	0.0431657	0.133234	0.0836321	0.0150269	-0.0635668	0.161424	-0.0175404
Firmicutes;Clostridia;Clostridiales;Lachnospiraceae;Moryella	-0.0842069	-0.0999066	0.017085	-0.00540131	0.0455839	0.0325592	0.100106	-0.0336088	-0.0848392	-0.00165379	0.0352748	-0.0471294	-0.0934705	-0.119406	0.0983777	-0.107034	-0.117401	0.062397	-0.191297	-0.0819841	-0.144945	0.0550987	-0.0697899	-0.0914566	-0.0613301	-0.0950556	-0.195361	-0.0613671	-0.00326759	-0.170628	-0.0547161	-0.0478909	0.050462	-0.0614033	-0.0252429	-0.0061052	-0.0123717	-0.170856	-0.131778	-0.0668598	-0.00390859	-0.209584	-0.181097	-0.198996	-0.15864	-0.126326	0.0487184	0.0322258	-0.19453
Actinobacteria;Actinobacteria;Actinomycetales;Actinomycetaceae;Mobiluncus	0.0518352	0.0906151	0.104201	-0.0174718	0.0410379	0.0903344	-0.0119508	0.0278367	0.217117	-0.129975	0.068307	0.124582	0.140274	0.0744493	0.115962	0.0959712	0.0720824	-0.0458172	0.117174	0.0870758	0.140939	0.0324334	-0.156849	0.100401	-0.0464369	-0.0253682	0.163428	-0.000208189	-0.0981544	-0.0601839	0.0901125	-0.0424502	-0.0503889	0.106639	0.123421	-0.215835	-0.0956808	0.0374884	-0.0409566	0.175123	0.0164595	0.0728343	0.110911	0.00524209	0.0867975	0.194184	-0.065016	-0.0160054	-0.0599833
Firmicutes;Bacilli;Bacillales;Bacillaceae2;unclassified	0.101414	0.0752021	0.040917	0.00136119	-0.053527	-0.0304335	0.0189131	0.0783005	-0.0552795	-0.00412745	-0.0100756	0.0515381	-0.0244198	0.00445933	0.000174575	0.0385899	-0.0428753	0.107758	0.0556943	-0.0289761	0.0224866	0.022664	0.0768618	0.056877	0.0812174	-0.0364664	0.0563742	0.0594921	0.0167991	0.0317524	-0.0325576	0.0743339	0.0683575	0.0192673	-0.0180364	0.110648	-0.0183982	0.129279	-0.0344914	-0.0525528	-0.00766858	0.0246541	0.0912496	0.0435897	0.085399	0.0258114	-0.109713	-0.0864082	0.133647
Firmicutes;Bacilli;Lactobacillales;Enterococcaceae;unclassified	0.0580797	0.0403887	0.191557	-0.103449	-0.114586	-0.191341	-0.1383	0.120658	-0.0396101	-0.00775912	0.00447944	-0.0163691	-0.188286	0.0521236	-0.117598	-0.0251988	-0.0377167	0.0660608	0.0342458	-0.0845947	0.0134565	-0.124686	0.265548	-0.0341988	0.0807879	0.0817785	-0.0389973	-0.0598276	0.143151	0.143489	0.00285738	0.15473	-0.0260867	0.205767	0.0686223	0.302478	0.136914	0.0869824	0.0505125	0.0259409	-0.0437833	-0.0126006	-0.0408731	0.216663	-0.0219769	0.0494723	-0.0238126	0.0661884	0.130468
Firmicutes;Clostridia;Clostridiales;unclassified;Clostridiales	0.0575519	-0.000840429	-0.0215466	-0.181779	-0.0560573	0.00393765	-0.117652	0.0954014	0.133097	-0.0101608	-0.0600736	-0.0411224	-0.0933546	0.156853	-0.0611197	-0.0363264	0.230099	-0.00561109	0.240018	0.0418339	0.113994	-0.161137	0.0217128	0.033096	0.0673887	-0.0718486	0.242764	0.0403603	-0.0190277	0.223351	0.132889	0.01129	-0.117449	0.175659	0.017818	0.00988163	-0.102183	0.219716	0.103516	0.108073	0.0280888	0.246452	0.127829	0.194084	0.241878	0.15108	-0.084668	-0.0301841	-0.0184132
Firmicutes;Clostridia;Clostridiales;Lachnospiraceae;Roseburia	0.102197	0.0761142	0.0372074	-0.075356	-0.149958	-0.197326	-0.136953	0.0309851	-0.0262061	-0.0457919	0.0198133	0.13066	-0.0954113	0.135216	-0.068484	0.0732035	0.0607828	0.0342847	0.0311803	-0.0481633	0.0548334	-0.157522	0.0216434	0.0968015	0.0657292	0.0472707	0.097373	0.116326	-0.0510558	0.155072	0.0140937	0.0312855	-0.027844	-0.039882	0.185356	0.147016	-0.0716374	0.0679448	-0.0215523	0.127647	-0.0411383	0.0188968	-0.00118145	0.0687007	0.00552518	0.0737112	-0.067987	0.126479	-0.0123019
Bacteriodetes;Bacterodia;Bacteroidales;Bacteroidaceae;Bacteroides	-0.139293	-0.0689727	-0.174228	-0.0946038	0.0429277	0.0697219	-0.0642172	0.0249302	-0.0219887	0.0163263	-0.17398	-0.065887	-0.00444065	0.047511	0.0035488	-0.121885	0.231541	-0.166644	0.0921505	-0.0175553	0.0151359	-0.0536242	-0.0859437	0.00501305	0.0141542	0.00757241	0.0407938	-0.0916325	-0.0360549	0.0325964	-0.00963765	-0.0113622	-0.071128	0.0151366	0.00948147	-0.167159	0.00419176	0.00597692	0.0234634	-0.0130005	-0.0383126	0.0911665	-0.0731527	0.0887212	0.0673681	0.0105897	0.0207074	-0.0491717	-0.0260686
Firmicutes;Bacilli;Bacillales;Paenibacillaceae1;Paenibacillus	-0.0347228	-0.0611834	-0.0500748	-0.152968	-0.13853	-0.186313	-0.167558	-0.0954723	-0.113679	-0.00961872	-0.0666621	-0.0060489	-0.118979	0.139677	-0.132119	-0.00103465	0.139186	-0.036428	0.0675756	-0.0452688	-0.020357	-0.19573	-0.0167544	0.141919	0.0488434	0.0508972	0.0573248	0.071367	-0.0870487	0.19884	0.0195165	-0.0341529	-0.076153	-0.0381453	0.0929257	0.111239	-0.0329232	0.0566731	0.0291733	-0.0061532	-0.0288155	0.0789607	-0.00476007	0.00135969	0.016066	0.0200564	-0.0713977	0.117589	-0.0613137
Proteobacteria;Gammaproteobacteria;Enterobacteriales;Enterobacteriaceae;Proteus	-0.096363	-0.0930625	-0.0734787	-0.124248	-0.0880948	-0.121108	-0.134868	0.0774775	-0.0582076	-0.0251536	-0.0176282	-0.0875797	-0.17487	0.0582619	-0.0656911	-0.0524694	-0.00785195	-0.00242745	0.0704711	0.0505391	-0.0686977	-0.164137	0.112227	-0.0218845	-0.0323716	0.0505363	-0.00803483	-0.124127	0.0319817	0.103744	-0.03112	-0.0123237	-0.141006	0.147442	0.126287	0.000402115	0.0333387	0.125426	0.0738249	0.0492902	0.0179973	0.0844196	0.00938126	0.127896	0.0622054	0.0363297	0.00392769	-0.0113499	-0.0200604
[truncated: 79 more columns]
