# Supplementary material for: A multi-platform metabolomics approach identifies highly specific biomarkers of bacterial diversity in the vagina of pregnant and non-pregnant women
Source: Sci Rep. 2015 Sep 21;5:14174. doi: 10.1038/srep14174 (PMC4585667; doi:10.1038/srep14174)
Supplement: Supplementary Table S9 [file srep14174-s10.xls]

## Sheet: Sheet1
Supplementary Table S9: Bacterial strains used for in vitro experiments.
Strain	Source
L. iners AB-1	isolated from the vagina of a healthy woman
L. crispatus 33820	ATCC
P. bivia ATCC 29303	ATCC
G.vaginalis 14018	ATCC
M. curtisii 35241	ATCC
